# Supplementary material for: Aqua­{6,6-dimeth­oxy-2,2′-[propane-1,3-diylbis(nitrilo­methyl­idyne)]diphenolato-κ4 O,N,N′,O′}copper(II) acetonitrile solvate
Source: Acta Crystallogr Sect E Struct Rep Online. 2009 Nov 21;65(Pt 12):m1658. doi: 10.1107/S1600536809049137 (PMC2971939; doi:10.1107/S1600536809049137)
Supplement: Supplementary file 1 [file e-65-m1658-sup1.cif]

##############################################################################
###                                                                        ###
###        Electronic paper (Acta Crystallographica Section E)             ###
###                                                                        ###
##############################################################################
#                                                                            #
# This CIF contains the data in a paper accepted for publication in Acta     #
# Crystallographica Section E. It conforms to the requirements of Notes      #
# for Authors for Section E, and has been peer reviewed under the auspices   #
# of the IUCr Commission on Journals.                                        #
#                                                                            #
# Full details of the Crystallographic Information File format               #
# are given in the paper "The Crystallographic Information File (CIF):       #
# a New Standard Archive File for Crystallography" by S. R. Hall, F. H.      #
# Allen and I. D. Brown [Acta Cryst. (1991), A47, 655-685].                  #
#                                                                            #
# The current version of the core CIF dictionary is obtainable from          #
# ftp://ftp.iucr.org/pub/cif_core.dic. The current version number is 2.4.    #
#                                                                            #
# Software is freely available for graphical display of the structure(s) in  #
# this CIF.  For information consult the CIF home page http://www.iucr.org/  #
# cif/home.html                                                              #
#                                                                            #
# This file may be used for bona fide research purposes within the           #
# scientific community so long as proper attribution is given to the journal # 
# article from which it was obtained.                                        #
#                                                                            #
##############################################################################
                                             
data_I
_audit_creation_method     SHELXL-97
_chemical_name_systematic
;
Aqua{6,6-dimethoxy-2,2'-[propane-1,3-diylbis(nitrilomethylidyne)]diphenolato-
\k^4^<i>O</i>,<i>N</i>,<i>N</i>',<i>O</i>'}copper(II) acetonitrile solvate
;
_chemical_name_common     ?
_chemical_formula_moiety     'C19 H22 Cu N2 O5, C2 H3 N'
_chemical_formula_sum     'C21 H25 Cu N3 O5'
_chemical_formula_iupac     '[Cu (C19 H20 N2 O4) (H2 O)], C2 H3 N'
_chemical_formula_weight     462.98
_chemical_melting_point     ?
_symmetry_cell_setting     monoclinic
_symmetry_space_group_name_H-M     'P 21'
loop_
    _symmetry_equiv_pos_as_xyz
    'x, y, z'
    '-x, y+1/2, -z'
_cell_length_a     5.4003(9)
_cell_length_b     19.155(4)
_cell_length_c     10.3891(18)
_cell_angle_alpha     90.00
_cell_angle_beta     98.862(3)
_cell_angle_gamma     90.00
_cell_volume     1061.8(3)
_cell_formula_units_Z     2
_cell_measurement_reflns_used     1983
_cell_measurement_theta_min     2.909
_cell_measurement_theta_max     21.959
_cell_measurement_temperature     273(2)
_exptl_crystal_description     block
_exptl_crystal_colour     green
_exptl_crystal_size_max     0.15
_exptl_crystal_size_mid     0.13
_exptl_crystal_size_min     0.09
_exptl_crystal_density_diffrn     1.448
_exptl_crystal_density_meas     ?
_exptl_crystal_density_method     'not measured'
_exptl_crystal_F_000     482
_exptl_absorpt_coefficient_mu     1.066
_exptl_absorpt_correction_type     multi-scan
_exptl_absorpt_process_details     '(SADABS; Sheldrick, 2007)'
_exptl_absorpt_correction_T_min     0.8565
_exptl_absorpt_correction_T_max     0.9102
_exptl_special_details
;
;
_diffrn_ambient_temperature     273(2)
_diffrn_radiation_type     MoK\a
_diffrn_radiation_wavelength     0.71073
_diffrn_radiation_source     'fine-focus sealed tube'
_diffrn_radiation_monochromator     graphite
_diffrn_measurement_device_type     'Bruker APEXII CCD area-detector'
_diffrn_measurement_method     '\f and \w scans'
_diffrn_detector_area_resol_mean     ?
_diffrn_reflns_number     6127
_diffrn_reflns_av_R_equivalents     0.0269
_diffrn_reflns_av_sigmaI/netI     0.0619
_diffrn_reflns_theta_min     1.98
_diffrn_reflns_theta_max     27.45
_diffrn_reflns_theta_full     27.45
_diffrn_measured_fraction_theta_max     0.976
_diffrn_measured_fraction_theta_full     0.976
_diffrn_reflns_limit_h_min     -6
_diffrn_reflns_limit_h_max     7
_diffrn_reflns_limit_k_min     -17
_diffrn_reflns_limit_k_max     24
_diffrn_reflns_limit_l_min     -13
_diffrn_reflns_limit_l_max     10
_diffrn_standards_number     ?
_diffrn_standards_interval_count     ?
_diffrn_standards_interval_time     ?
_diffrn_standards_decay_%     ?
_refine_special_details
;
Refinement of <i>F</i>^2^ against ALL reflections. The weighted <i>R</i>-factor
<i>wR</i> and goodness of fit <i>S</i> are based on <i>F</i>^2^, conventional
<i>R</i>-factors <i>R</i> are based on <i>F</i>, with <i>F</i> set to zero for
negative <i>F</i>^2^. The threshold expression of <i>F</i>^2^ >
\s(<i>F</i>^2^) is used only for calculating <i>R</i>-factors(gt) <i>etc</i>.
and is not relevant to the choice of reflections for refinement.
<i>R</i>-factors based on <i>F</i>^2^ are statistically about twice as large
as those based on <i>F</i>, and <i>R</i>- factors based on ALL data will be
even larger.
;
_reflns_number_total     4000
_reflns_number_gt     3145
_reflns_threshold_expression     I>2sigma(I)
_refine_ls_structure_factor_coef     Fsqd
_refine_ls_matrix_type     full
_refine_ls_R_factor_all     0.0653
_refine_ls_R_factor_gt     0.0481
_refine_ls_wR_factor_gt     0.1167
_refine_ls_wR_factor_ref     0.1281
_refine_ls_goodness_of_fit_ref     1.034
_refine_ls_restrained_S_all     1.034
_refine_ls_number_reflns     4000
_refine_ls_number_parameters     274
_refine_ls_number_restraints     1
_refine_ls_hydrogen_treatment     .
_refine_ls_weighting_scheme     calc
_refine_ls_weighting_details
         'calc w=1/[\s^2^(Fo^2^)+(0.0610P)^2^+0.2306P] where P=(Fo^2^+2Fc^2^)/3'
_atom_sites_solution_hydrogens     geom
_atom_sites_solution_primary     direct
_atom_sites_solution_secondary     difmap
_refine_ls_shift/su_max     0.001
_refine_ls_shift/su_mean     0.000
_refine_diff_density_max     0.401
_refine_diff_density_min     -0.581
_refine_ls_extinction_method     none
_refine_ls_extinction_coef     ?
_refine_ls_abs_structure_details     'Flack (1983), 1570 Friedel pairs'
_refine_ls_abs_structure_Flack     0.00(2)
loop_
    _atom_type_symbol
    _atom_type_description
    _atom_type_scat_dispersion_real
    _atom_type_scat_dispersion_imag
    _atom_type_scat_source
    'C' 'C' 0.0033 0.0016
                         'International Tables Vol C Tables 4.2.6.8 and 6.1.1.4'
    'H' 'H' 0.0000 0.0000
                         'International Tables Vol C Tables 4.2.6.8 and 6.1.1.4'
    'N' 'N' 0.0061 0.0033
                         'International Tables Vol C Tables 4.2.6.8 and 6.1.1.4'
    'O' 'O' 0.0106 0.0060
                         'International Tables Vol C Tables 4.2.6.8 and 6.1.1.4'
    'Cu' 'Cu' 0.3201 1.2651
                         'International Tables Vol C Tables 4.2.6.8 and 6.1.1.4'
_computing_data_collection     'APEX2 (Bruker, 2004)'
_computing_cell_refinement     'SAINT-Plus (Bruker, 2001)'
_computing_data_reduction     'SAINT-Plus (Bruker, 2001)'
_computing_structure_solution     'SHELXS97 (Sheldrick, 2008)'
_computing_structure_refinement     'SHELXL97 (Sheldrick, 2008)'
_computing_molecular_graphics     'SHELXTL (Sheldrick, 2008)'
_computing_publication_material     'SHELXTL (Sheldrick, 2008)'
loop_
    _atom_site_type_symbol
    _atom_site_label
    _atom_site_fract_x
    _atom_site_fract_y
    _atom_site_fract_z
    _atom_site_U_iso_or_equiv
    _atom_site_adp_type
    _atom_site_calc_flag
    _atom_site_refinement_flags
    _atom_site_occupancy
    _atom_site_disorder_assembly
    _atom_site_disorder_group
    Cu Cu1 0.91053(9) 0.74577(4) 0.52909(5) 0.04410(17) Uani d . 1 A .
    N N1 1.0195(8) 0.7458(5) 0.3513(4) 0.0637(11) Uani d . 1 . .
    N N2 1.1012(9) 0.8326(3) 0.5920(5) 0.0580(12) Uani d . 1 . .
    O O1 0.6757(7) 0.6700(2) 0.4746(3) 0.0532(9) Uani d . 1 . .
    O O2 0.7350(5) 0.7475(3) 0.6805(3) 0.0516(7) Uani d . 1 . .
    O O3 1.2273(8) 0.6746(2) 0.6203(4) 0.0565(10) Uani d . 1 . .
    H H3B 1.2752 0.6483 0.5667 0.06(2) Uiso d R 1 A .
    H H3A 1.3426 0.6950 0.6659 0.09(3) Uiso d R 1 . .
    O O4 0.3574(8) 0.5659(2) 0.4627(5) 0.0743(12) Uani d . 1 A .
    O O5 0.4665(8) 0.7216(2) 0.8637(4) 0.0733(14) Uani d . 1 A .
    C C1 0.4793(10) 0.5744(3) 0.3569(5) 0.0539(13) Uani d . 1 . .
    C C2 0.6506(9) 0.6313(3) 0.3692(5) 0.0481(12) Uani d . 1 A .
    C C3 0.7817(11) 0.6420(3) 0.2649(5) 0.0573(14) Uani d . 1 . .
    C C4 0.7478(14) 0.5969(4) 0.1560(6) 0.0737(19) Uani d . 1 A .
    H H4 0.8411 0.6038 0.0889 0.088 Uiso calc R 1 . .
    C C5 0.5837(14) 0.5444(4) 0.1482(6) 0.0773(19) Uani d . 1 . .
    H H5 0.5608 0.5160 0.0748 0.093 Uiso calc R 1 A .
    C C6 0.4434(13) 0.5316(3) 0.2509(6) 0.0653(16) Uani d . 1 A .
    H H6 0.3297 0.4949 0.2458 0.078 Uiso calc R 1 . .
    C C7 0.9537(11) 0.6988(4) 0.2631(5) 0.0657(16) Uani d . 1 A .
    H H7 1.0280 0.7025 0.1884 0.079 Uiso calc R 1 . .
    C C8 0.1745(12) 0.5122(4) 0.4587(7) 0.0771(18) Uani d . 1 . .
    H H8A 0.2316 0.4714 0.4184 0.116 Uiso calc R 1 A .
    H H8B 0.0197 0.5279 0.4092 0.116 Uiso calc R 1 . .
    H H8C 0.1488 0.5011 0.5458 0.116 Uiso calc R 1 . .
    C C9 1.2883(16) 0.8635(5) 0.5191(8) 0.0919(16) Uani d P 0.355(10) A 1
    H H9A 1.2233 0.9085 0.4871 0.110 Uiso calc PR 0.355(10) A 1
    H H9B 1.4374 0.8727 0.5817 0.110 Uiso calc PR 0.355(10) A 1
    C C9' 1.2883(16) 0.8635(5) 0.5191(8) 0.0919(16) Uani d P 0.645(10) A 2
    H H9'1 1.4433 0.8373 0.5373 0.110 Uiso calc PR 0.645(10) A 2
    H H9'2 1.3227 0.9112 0.5482 0.110 Uiso calc PR 0.645(10) A 2
    C C10 1.365(3) 0.8290(10) 0.4150(19) 0.073(3) Uani d P 0.355(10) A 1
    H H10A 1.4880 0.7950 0.4531 0.088 Uiso calc PR 0.355(10) A 1
    H H10B 1.4563 0.8633 0.3720 0.088 Uiso calc PR 0.355(10) A 1
    C C10A 1.198(2) 0.8632(5) 0.3764(10) 0.073(3) Uani d P 0.645(10) A 2
    H H10C 1.0257 0.8792 0.3608 0.088 Uiso calc PR 0.645(10) A 2
    H H10D 1.2976 0.8960 0.3348 0.088 Uiso calc PR 0.645(10) A 2
    C C11 1.2121(15) 0.7941(5) 0.3158(7) 0.0919(16) Uani d P 0.355(10) A 1
    H H11A 1.3195 0.7677 0.2669 0.110 Uiso calc PR 0.355(10) A 1
    H H11B 1.1271 0.8289 0.2572 0.110 Uiso calc PR 0.355(10) A 1
    C C11' 1.2121(15) 0.7941(5) 0.3158(7) 0.0919(16) Uani d P 0.645(10) A 2
    H H11C 1.3770 0.7743 0.3435 0.110 Uiso calc PR 0.645(10) A 2
    H H11D 1.1891 0.7993 0.2219 0.110 Uiso calc PR 0.645(10) A 2
    C C12 1.0861(11) 0.8625(3) 0.7019(6) 0.0601(14) Uani d . 1 A .
    H H12 1.1902 0.9010 0.7216 0.072 Uiso calc R 1 . .
    C C13 0.9337(11) 0.8453(3) 0.7972(5) 0.0549(13) Uani d . 1 . .
    C C14 0.7679(9) 0.7890(3) 0.7800(5) 0.0481(12) Uani d . 1 A .
    C C15 0.6222(10) 0.7774(3) 0.8845(5) 0.0575(14) Uani d . 1 . .
    C C16 0.6491(12) 0.8209(4) 0.9914(5) 0.0717(18) Uani d . 1 A .
    H H16 0.5529 0.8129 1.0568 0.086 Uiso calc R 1 . .
    C C17 0.8133(16) 0.8756(4) 1.0037(6) 0.086(2) Uani d . 1 . .
    H H17 0.8263 0.9044 1.0765 0.103 Uiso calc R 1 A .
    C C18 0.9574(14) 0.8881(4) 0.9103(6) 0.0734(17) Uani d . 1 A .
    H H18 1.0719 0.9246 0.9202 0.088 Uiso calc R 1 . .
    C C19 0.3062(12) 0.7070(4) 0.9568(6) 0.079(2) Uani d . 1 . .
    H H19A 0.1994 0.7464 0.9638 0.119 Uiso calc R 1 A .
    H H19B 0.4055 0.6979 1.0399 0.119 Uiso calc R 1 . .
    H H19C 0.2053 0.6668 0.9294 0.119 Uiso calc R 1 . .
    N N3 0.4416(17) 0.4878(4) 0.7839(7) 0.118(3) Uani d . 1 . .
    C C20 0.7826(12) 0.5758(4) 0.7570(7) 0.0726(17) Uani d . 1 . .
    H H20A 0.7975 0.5791 0.6663 0.109 Uiso calc R 1 . .
    H H20B 0.9394 0.5608 0.8054 0.109 Uiso calc R 1 . .
    H H20C 0.7394 0.6207 0.7881 0.109 Uiso calc R 1 . .
    C C21 0.5916(15) 0.5266(4) 0.7737(6) 0.0719(18) Uani d . 1 . .
loop_
    _atom_site_aniso_label
    _atom_site_aniso_U_11
    _atom_site_aniso_U_22
    _atom_site_aniso_U_33
    _atom_site_aniso_U_12
    _atom_site_aniso_U_13
    _atom_site_aniso_U_23
    Cu1 0.0424(3) 0.0463(3) 0.0456(3) -0.0022(4) 0.01310(18) -0.0013(4)
    N1 0.069(2) 0.077(3) 0.047(2) -0.014(4) 0.0168(17) 0.007(4)
    N2 0.060(3) 0.045(3) 0.071(3) -0.002(2) 0.017(2) 0.002(2)
    O1 0.0527(19) 0.061(2) 0.0478(19) -0.0123(18) 0.0157(15) -0.0158(17)
    O2 0.0521(15) 0.0582(19) 0.0477(16) -0.009(3) 0.0178(12) -0.016(3)
    O3 0.055(2) 0.056(2) 0.059(2) 0.008(2) 0.011(2) -0.006(2)
    O4 0.071(3) 0.070(3) 0.087(3) -0.025(2) 0.028(2) -0.027(2)
    O5 0.065(2) 0.107(4) 0.053(2) -0.016(2) 0.0255(19) -0.013(2)
    C1 0.053(3) 0.049(3) 0.058(3) 0.005(2) 0.000(2) -0.009(2)
    C2 0.041(3) 0.052(3) 0.051(3) 0.010(2) 0.005(2) -0.004(2)
    C3 0.068(3) 0.067(4) 0.037(2) 0.018(3) 0.009(2) 0.001(2)
    C4 0.093(5) 0.079(5) 0.049(3) 0.019(4) 0.013(3) -0.008(3)
    C5 0.105(5) 0.060(4) 0.064(4) 0.010(4) 0.003(4) -0.020(3)
    C6 0.069(4) 0.051(4) 0.073(4) 0.013(3) 0.001(3) -0.012(3)
    C7 0.069(4) 0.088(5) 0.044(3) 0.002(3) 0.023(3) 0.007(3)
    C8 0.067(4) 0.056(4) 0.109(5) -0.014(3) 0.017(4) -0.014(4)
    C9 0.101(4) 0.092(4) 0.091(4) -0.037(3) 0.039(3) -0.004(3)
    C9' 0.101(4) 0.092(4) 0.091(4) -0.037(3) 0.039(3) -0.004(3)
    C10 0.075(6) 0.062(6) 0.089(6) -0.005(4) 0.031(5) 0.034(5)
    C10A 0.075(6) 0.062(6) 0.089(6) -0.005(4) 0.031(5) 0.034(5)
    C11 0.101(4) 0.092(4) 0.091(4) -0.037(3) 0.039(3) -0.004(3)
    C11' 0.101(4) 0.092(4) 0.091(4) -0.037(3) 0.039(3) -0.004(3)
    C12 0.065(3) 0.038(3) 0.075(4) -0.005(3) 0.006(3) -0.005(3)
    C13 0.062(3) 0.041(3) 0.059(3) 0.009(3) 0.000(3) -0.005(2)
    C14 0.045(3) 0.054(3) 0.044(3) 0.011(2) 0.004(2) 0.001(2)
    C15 0.050(3) 0.072(4) 0.050(3) 0.011(3) 0.006(2) -0.007(2)
    C16 0.076(4) 0.099(6) 0.040(3) 0.017(4) 0.010(3) -0.010(3)
    C17 0.124(6) 0.078(5) 0.054(4) 0.020(5) 0.004(4) -0.023(3)
    C18 0.101(5) 0.051(4) 0.065(4) 0.006(4) 0.001(4) -0.013(3)
    C19 0.068(4) 0.116(6) 0.058(3) 0.007(4) 0.026(3) 0.019(4)
    N3 0.153(7) 0.114(7) 0.096(5) -0.044(6) 0.046(5) 0.025(5)
    C20 0.081(4) 0.061(4) 0.079(4) 0.004(3) 0.024(3) 0.010(3)
    C21 0.109(5) 0.065(4) 0.047(3) 0.002(4) 0.031(3) 0.007(3)
_geom_special_details
;
All e.s.d.'s (except the e.s.d. in the dihedral angle between two l.s. planes)
are estimated using the full covariance matrix. The cell e.s.d.'s are taken
into account individually in the estimation of e.s.d.'s in distances, angles
and torsion angles; correlations between e.s.d.'s in cell parameters are only
used when they are defined by crystal symmetry. An approximate (isotropic)
treatment of cell e.s.d.'s is used for estimating e.s.d.'s involving l.s.
planes.
;
loop_
    _geom_bond_atom_site_label_1
    _geom_bond_atom_site_label_2
    _geom_bond_site_symmetry_2
    _geom_bond_distance
    _geom_bond_publ_flag
    Cu1 O1 . 1.954(4) ?
    Cu1 O2 . 1.958(3) ?
    Cu1 N2 . 2.012(5) ?
    Cu1 N1 . 2.023(4) ?
    Cu1 O3 . 2.276(4) ?
    N1 C7 . 1.294(9) ?
    N1 C11 . 1.480(9) ?
    N2 C12 . 1.292(7) ?
    N2 C9 . 1.476(8) ?
    O1 C2 . 1.311(6) ?
    O2 C14 . 1.294(7) ?
    O3 H3B . 0.8219 ?
    O3 H3A . 0.8213 ?
    O4 C1 . 1.375(6) ?
    O4 C8 . 1.421(7) ?
    O5 C15 . 1.357(7) ?
    O5 C19 . 1.422(6) ?
    C1 C6 . 1.363(8) ?
    C1 C2 . 1.422(8) ?
    C2 C3 . 1.399(7) ?
    C3 C4 . 1.413(8) ?
    C3 C7 . 1.433(9) ?
    C4 C5 . 1.334(10) ?
    C4 H4 . 0.9300 ?
    C5 C6 . 1.422(9) ?
    C5 H5 . 0.9300 ?
    C6 H6 . 0.9300 ?
    C7 H7 . 0.9300 ?
    C8 H8A . 0.9600 ?
    C8 H8B . 0.9600 ?
    C8 H8C . 0.9600 ?
    C9 C10 . 1.39(2) ?
    C9 H9A . 0.9700 ?
    C9 H9B . 0.9700 ?
    C10 C11 . 1.39(2) ?
    C10 H10A . 0.9700 ?
    C10 H10B . 0.9700 ?
    C10A H10C . 0.9700 ?
    C10A H10D . 0.9700 ?
    C11 H11A . 0.9700 ?
    C11 H11B . 0.9700 ?
    C12 C13 . 1.420(8) ?
    C12 H12 . 0.9300 ?
    C13 C14 . 1.396(8) ?
    C13 C18 . 1.422(8) ?
    C14 C15 . 1.453(7) ?
    C15 C16 . 1.378(9) ?
    C16 C17 . 1.365(11) ?
    C16 H16 . 0.9300 ?
    C17 C18 . 1.355(9) ?
    C17 H17 . 0.9300 ?
    C18 H18 . 0.9300 ?
    C19 H19A . 0.9600 ?
    C19 H19B . 0.9600 ?
    C19 H19C . 0.9600 ?
    N3 C21 . 1.117(9) ?
    C20 C21 . 1.428(9) ?
    C20 H20A . 0.9600 ?
    C20 H20B . 0.9600 ?
    C20 H20C . 0.9600 ?
loop_
    _geom_angle_atom_site_label_1
    _geom_angle_atom_site_label_2
    _geom_angle_atom_site_label_3
    _geom_angle_site_symmetry_1
    _geom_angle_site_symmetry_3
    _geom_angle
    _geom_angle_publ_flag
    O1 Cu1 O2 . . 82.67(17) ?
    O1 Cu1 N2 . . 170.30(18) ?
    O2 Cu1 N2 . . 90.7(2) ?
    O1 Cu1 N1 . . 90.2(2) ?
    O2 Cu1 N1 . . 168.09(15) ?
    N2 Cu1 N1 . . 95.2(3) ?
    O1 Cu1 O3 . . 95.05(17) ?
    O2 Cu1 O3 . . 95.83(17) ?
    N2 Cu1 O3 . . 92.6(2) ?
    N1 Cu1 O3 . . 94.3(2) ?
    C7 N1 C11 . . 112.6(5) ?
    C7 N1 Cu1 . . 124.0(5) ?
    C11 N1 Cu1 . . 122.8(5) ?
    C12 N2 C9 . . 114.6(6) ?
    C12 N2 Cu1 . . 123.7(4) ?
    C9 N2 Cu1 . . 121.4(4) ?
    C2 O1 Cu1 . . 129.8(3) ?
    C14 O2 Cu1 . . 129.0(4) ?
    Cu1 O3 H3B . . 112.4 ?
    Cu1 O3 H3A . . 114.2 ?
    H3B O3 H3A . . 113.1 ?
    C1 O4 C8 . . 118.6(5) ?
    C15 O5 C19 . . 118.2(5) ?
    C6 C1 O4 . . 123.3(6) ?
    C6 C1 C2 . . 122.9(6) ?
    O4 C1 C2 . . 113.8(4) ?
    O1 C2 C3 . . 124.4(5) ?
    O1 C2 C1 . . 119.3(4) ?
    C3 C2 C1 . . 116.3(5) ?
    C2 C3 C4 . . 120.8(6) ?
    C2 C3 C7 . . 121.9(5) ?
    C4 C3 C7 . . 117.3(6) ?
    C5 C4 C3 . . 120.8(6) ?
    C5 C4 H4 . . 119.6 ?
    C3 C4 H4 . . 119.6 ?
    C4 C5 C6 . . 120.7(6) ?
    C4 C5 H5 . . 119.7 ?
    C6 C5 H5 . . 119.6 ?
    C1 C6 C5 . . 118.5(7) ?
    C1 C6 H6 . . 120.8 ?
    C5 C6 H6 . . 120.8 ?
    N1 C7 C3 . . 128.8(5) ?
    N1 C7 H7 . . 115.6 ?
    C3 C7 H7 . . 115.6 ?
    O4 C8 H8A . . 109.5 ?
    O4 C8 H8B . . 109.5 ?
    H8A C8 H8B . . 109.5 ?
    O4 C8 H8C . . 109.5 ?
    H8A C8 H8C . . 109.5 ?
    H8B C8 H8C . . 109.5 ?
    C10 C9 N2 . . 121.3(9) ?
    C10 C9 H9A . . 107.0 ?
    N2 C9 H9A . . 107.0 ?
    C10 C9 H9B . . 107.0 ?
    N2 C9 H9B . . 107.0 ?
    H9A C9 H9B . . 106.7 ?
    C9 C10 C11 . . 126.4(14) ?
    C9 C10 H10A . . 105.7 ?
    C11 C10 H10A . . 105.7 ?
    C9 C10 H10B . . 105.7 ?
    C11 C10 H10B . . 105.7 ?
    H10A C10 H10B . . 106.2 ?
    H10C C10A H10D . . 107.7 ?
    C10 C11 N1 . . 118.5(8) ?
    C10 C11 H11A . . 107.7 ?
    N1 C11 H11A . . 107.7 ?
    C10 C11 H11B . . 107.7 ?
    N1 C11 H11B . . 107.7 ?
    H11A C11 H11B . . 107.1 ?
    N2 C12 C13 . . 129.4(6) ?
    N2 C12 H12 . . 115.3 ?
    C13 C12 H12 . . 115.3 ?
    C14 C13 C12 . . 121.4(5) ?
    C14 C13 C18 . . 121.7(6) ?
    C12 C13 C18 . . 117.0(6) ?
    O2 C14 C13 . . 125.6(5) ?
    O2 C14 C15 . . 118.7(5) ?
    C13 C14 C15 . . 115.7(5) ?
    O5 C15 C16 . . 126.3(6) ?
    O5 C15 C14 . . 113.2(5) ?
    C16 C15 C14 . . 120.5(6) ?
    C17 C16 C15 . . 121.8(6) ?
    C17 C16 H16 . . 119.1 ?
    C15 C16 H16 . . 119.1 ?
    C18 C17 C16 . . 120.3(6) ?
    C18 C17 H17 . . 119.9 ?
    C16 C17 H17 . . 119.9 ?
    C17 C18 C13 . . 120.1(7) ?
    C17 C18 H18 . . 119.9 ?
    C13 C18 H18 . . 119.9 ?
    O5 C19 H19A . . 109.5 ?
    O5 C19 H19B . . 109.5 ?
    H19A C19 H19B . . 109.5 ?
    O5 C19 H19C . . 109.5 ?
    H19A C19 H19C . . 109.5 ?
    H19B C19 H19C . . 109.5 ?
    C21 C20 H20A . . 109.5 ?
    C21 C20 H20B . . 109.5 ?
    H20A C20 H20B . . 109.5 ?
    C21 C20 H20C . . 109.5 ?
    H20A C20 H20C . . 109.5 ?
    H20B C20 H20C . . 109.5 ?
    N3 C21 C20 . . 178.5(8) ?
loop_
    _geom_hbond_atom_site_label_D
    _geom_hbond_atom_site_label_H
    _geom_hbond_atom_site_label_A
    _geom_hbond_site_symmetry_A
    _geom_hbond_distance_DH
    _geom_hbond_distance_HA
    _geom_hbond_distance_DA
    _geom_hbond_angle_DHA
    _geom_hbond_publ_flag
    O3 H3A O2 1_655 0.82 2.33 3.055(6) 147.7 yes
    O3 H3A O5 1_655 0.82 2.12 2.805(6) 140.4 yes
    O3 H3B O1 1_655 0.82 2.53 3.048(5) 122.1 yes
    O3 H3B O4 1_655 0.82 2.00 2.805(6) 165.7 yes
data_global
_journal_date_recd_electronic     2009-10-30
_journal_date_accepted     2009-11-18
_journal_name_full     'Acta Crystallographica, Section E'
_journal_year     2009
_journal_volume     65
_journal_issue     12
_journal_page_first     m1658
_journal_page_last     m1658
_journal_paper_category     QM
_journal_coeditor_code     CV2650
_publ_contact_author_name     'Xinfang Wang'
_publ_contact_author_address
;
Department of Chemistry
Dezhou University
Dezhou 253023
People's Republic of China
;
_publ_contact_author_email     dzxfwang@yahoo.com.cn
_publ_contact_author_Phone     '?'
_publ_section_title
;\
Aqua{6,6-dimethoxy-2,2'-[propane-1,3-diylbis(nitrilomethylidyne)]diphenolato-\
\k^4^<i>O</i>,<i>N</i>,<i>N</i>',<i>O</i>'}copper(II) acetonitrile solvate
;
loop_
    _publ_author_name
    _publ_author_address
    'Xinfang Wang'
;
Department of Chemistry
Dezhou University
Dezhou 253023
People's Republic of China
;
