# Supplementary material for: Aqua­{6,6-dimeth­oxy-2,2′-[propane-1,3-diylbis(nitrilo­methyl­idyne)]diphenolato-κ4 O,N,N′,O′}copper(II) acetonitrile solvate
Source: Acta Crystallogr Sect E Struct Rep Online. 2009 Nov 21;65(Pt 12):m1658. doi: 10.1107/S1600536809049137 (PMC2971939; doi:10.1107/S1600536809049137)
Supplement: Supplementary file 2 [file e-65-m1658-Isup2.hkl]

# 
# h,k,l, Fc-squared, Fo-squared, sigma(Fo-squared) and status flag 
# 
data_I
_shelx_title ' 1 in P2(1)' 
_shelx_refln_list_code          4 
_shelx_F_calc_maximum      130.64 
_exptl_crystal_F_000       482.00 
_reflns_d_resolution_high  0.7709 
 
loop_ 
 _symmetry_equiv_pos_as_xyz 
 'x, y, z' 
 '-x, y+1/2, -z' 
 
_cell_length_a     5.4003 
_cell_length_b    19.1547 
_cell_length_c    10.3891 
_cell_angle_alpha  90.000 
_cell_angle_beta   98.862 
_cell_angle_gamma  90.000 
 
_shelx_F_squared_multiplier     1.000 
 
loop_ 
 _refln_index_h 
 _refln_index_k 
 _refln_index_l 
 _refln_F_squared_calc 
 _refln_F_squared_meas 
 _refln_F_squared_sigma 
 _refln_observed_status 
   5 -12   0       96.75      124.28     13.65 o 
   4 -11   0      105.57      116.59      8.87 o 
   5 -11   0        9.71        9.39      5.48 o 
   6 -11   0       11.30        9.58      6.25 o 
   3 -10   0        9.61       11.21      4.85 o 
   4 -10   0      155.78      153.72      9.90 o 
   5 -10   0      116.58      134.09     12.70 o 
   6 -10   0       44.02       48.96     15.05 o 
   3  -9   0      290.69      234.59     18.50 o 
   4  -9   0      143.89      154.80      9.69 o 
   5  -9   0       13.96       15.62      5.39 o 
   6  -9   0        4.98        2.33      5.55 o 
   2  -8   0      408.43      444.74     16.90 o 
   3  -8   0       12.02        9.94      6.23 o 
   4  -8   0       50.45       53.89      6.05 o 
   5  -8   0      146.32      168.62     10.71 o 
   6  -8   0       54.51       38.23      7.21 o 
   2  -7   0     2473.46     2654.19     88.46 o 
   3  -7   0      201.60      228.74     11.06 o 
   4  -7   0       86.62       83.57      9.43 o 
   5  -7   0       34.71       40.71      7.14 o 
   6  -7   0        3.43        8.65      5.36 o 
   2  -6   0     1031.44     1196.67     40.93 o 
   3  -6   0        1.93        6.22      2.77 o 
   4  -6   0        6.90        9.12      3.97 o 
   5  -6   0      123.19      144.54      9.79 o 
   6  -6   0       53.92       56.37      7.82 o 
   1  -5   0     2312.14     2235.52    121.78 o 
   2  -5   0     2109.70     2247.82     75.39 o 
   3  -5   0      485.34      525.76     18.85 o 
   4  -5   0      203.41      251.17     12.06 o 
   5  -5   0       50.58       56.51      6.66 o 
   6  -5   0        5.85        2.05      5.21 o 
   1  -4   0      474.17      515.31     18.32 o 
   2  -4   0     1368.46     1363.13     46.57 o 
   3  -4   0       47.91       49.64      4.57 o 
   4  -4   0      110.05      103.53      7.56 o 
   5  -4   0       84.50       85.05      7.81 o 
   6  -4   0       74.09       71.73      8.25 o 
   1  -3   0      948.14     1148.75     37.18 o 
   2  -3   0      707.42      699.45     23.81 o 
   3  -3   0      918.87      912.41     33.01 o 
   4  -3   0      376.93      396.22     16.83 o 
   5  -3   0       22.12       12.05      4.68 o 
   6  -3   0        6.48        6.95      5.46 o 
   1  -2   0     7774.86     8098.28    303.92 o 
   2  -2   0      228.19      203.14      9.39 o 
   3  -2   0      120.44      119.74      6.89 o 
   4  -2   0       56.26       44.48      5.38 o 
   5  -2   0      211.85      218.44     21.47 o 
   6  -2   0       91.06      102.84      9.40 o 
   1  -1   0     1921.40     2002.13     89.40 o 
   2  -1   0      632.43      603.34     21.40 o 
   3  -1   0      587.02      534.70     21.32 o 
   4  -1   0      506.07      518.81     20.75 o 
   5  -1   0        9.78        8.23      8.97 o 
   6  -1   0        1.83       -6.40      6.40 o 
   1   0   0      427.99      506.47     23.56 o 
   2   0   0       54.40       54.69      4.84 o 
   3   0   0       17.54       33.59      4.87 o 
   4   0   0       40.86       41.99      5.15 o 
   5   0   0      133.86      153.27     10.32 o 
   6   0   0       76.54       63.82      8.03 o 
   1   1   0     1921.41     1997.53     89.19 o 
   2   1   0      632.43      589.24     21.13 o 
   3   1   0      587.02      604.14     21.39 o 
   4   1   0      506.07      512.19     20.62 o 
   5   1   0        9.78        8.65      4.46 o 
   6   1   0        1.83       -4.78      7.80 o 
   0   2   0    10849.21    12259.10    542.50 o 
   1   2   0     7774.87     8352.04    360.29 o 
   2   2   0      228.19      257.90      9.50 o 
   3   2   0      120.44      113.19      6.55 o 
   4   2   0       56.26       71.90      5.96 o 
   5   2   0      211.85      213.69     12.14 o 
   6   2   0       91.06       61.81     12.45 o 
   1   3   0      948.14     1002.98     49.89 o 
   2   3   0      707.42      632.71     23.41 o 
   3   3   0      918.87      931.55     32.83 o 
   4   3   0      376.93      393.71     17.22 o 
   5   3   0       22.12       28.54      5.30 o 
   6   3   0        6.48       11.05      9.27 o 
   0   4   0     4009.95     4571.29    202.77 o 
   2   4   0     1368.46     1365.76     62.69 o 
   3   4   0       47.91       54.69      4.40 o 
   4   4   0      110.05      120.57      7.61 o 
   5   4   0       84.50       83.98      7.54 o 
   6   4   0       74.09       86.01     13.28 o 
   1   5   0     2312.14     2556.52     77.82 o 
   2   5   0     2109.71     2234.42    101.55 o 
   3   5   0      485.34      435.26     21.30 o 
   4   5   0      203.40      221.76     11.34 o 
   5   5   0       50.58       41.73      9.31 o 
   6   5   0        5.85       -0.37      7.98 o 
   0   6   0     4303.20     4604.66    204.80 o 
   1   6   0     1001.36      937.61     30.98 o 
   2   6   0     1031.44     1139.56     55.08 o 
   3   6   0        1.93        3.05      2.47 o 
   4   6   0        6.90       13.89      3.71 o 
   5   6   0      123.19      108.17     13.13 o 
   6   6   0       53.92       63.15     11.97 o 
   1   7   0     1850.05     2218.23     71.03 o 
   2   7   0     2473.46     2581.11    119.13 o 
   3   7   0      201.60      241.17     15.30 o 
   4   7   0       86.62       97.14      6.98 o 
   5   7   0       34.71       29.06      8.42 o 
   6   7   0        3.43       10.23      9.20 o 
   0   8   0     1843.82     1968.58     89.52 o 
   1   8   0     2373.79     2756.57     87.98 o 
   2   8   0      408.44      387.89     22.47 o 
   3   8   0       12.02        7.50      5.19 o 
   4   8   0       50.45       51.70      5.47 o 
   5   8   0      146.32      134.31     14.77 o 
   6   8   0       54.51       50.39     11.51 o 
   1   9   0      669.81      701.35     24.37 o 
   2   9   0      220.98      218.76     13.28 o 
   3   9   0      290.69      277.82     16.99 o 
   4   9   0      143.89      144.81     13.57 o 
   5   9   0       13.96       11.09      7.91 o 
   6   9   0        4.98       17.56     10.15 o 
   0  10   0     1757.21     1945.89     89.21 o 
   1  10   0      635.06      684.75     24.10 o 
   2  10   0      494.76      499.48     30.51 o 
   3  10   0        9.61        3.11      5.28 o 
   4  10   0      155.78      134.42     13.44 o 
   5  10   0      116.58      114.41     13.87 o 
   6  10   0       44.02       51.35     12.10 o 
   1  11   0      326.83      296.11     12.42 o 
   2  11   0      490.56      464.55     17.91 o 
   3  11   0       78.92      106.50      7.50 o 
   4  11   0      105.57       95.83     11.92 o 
   5  11   0        9.70       -1.18      7.54 o 
   6  11   0       11.30        8.07      9.84 o 
   0  12   0      980.70      863.25     42.41 o 
   1  12   0      637.97      680.42     24.52 o 
   2  12   0       49.76       53.00      5.48 o 
   3  12   0        0.83        5.19      3.70 o 
   4  12   0       39.69       54.56      6.30 o 
   5  12   0       96.75      100.74     13.63 o 
   1  13   0      216.00      201.05     10.22 o 
   2  13   0      188.80      170.17      9.48 o 
   3  13   0      191.11      184.85     10.22 o 
   4  13   0      144.82      124.62      9.03 o 
   5  13   0        6.86       12.39      5.19 o 
   0  14   0      455.29      508.77     27.97 o 
   1  14   0      372.33      369.32     15.65 o 
   2  14   0      107.59      102.91      7.88 o 
   3  14   0       37.38       27.21      7.98 o 
   4  14   0       41.78       32.09      5.88 o 
   5  14   0       34.11       16.90      5.68 o 
   1  15   0      126.20      145.33      9.28 o 
   2  15   0      119.59      124.50      8.54 o 
   3  15   0      171.81      178.87     10.53 o 
   4  15   0       61.34       52.03      7.37 o 
   5  15   0        0.48        4.91      5.51 o 
   0  16   0      305.10      335.24     21.39 o 
   1  16   0      226.24      206.54     11.22 o 
   2  16   0        4.30        2.30      4.13 o 
   3  16   0        1.95       -4.05      5.19 o 
   4  16   0       22.07       25.14      5.96 o 
   5  16   0       16.44       10.28      7.80 o 
   1  17   0       30.28       16.54      5.15 o 
   2  17   0       93.65       97.44     10.60 o 
   3  17   0       66.89       76.79      7.71 o 
   4  17   0       31.16       21.69      5.93 o 
   5  17   0        2.73        6.40      7.21 o 
   0  18   0      310.52      272.60     19.55 o 
   1  18   0      113.01      107.67      8.77 o 
   2  18   0       13.49       10.66      5.06 o 
   3  18   0        3.82       -1.60      7.99 o 
   4  18   0        3.04        1.04      5.19 o 
   1  19   0       91.65       94.29      9.99 o 
   2  19   0       99.64       94.37     14.45 o 
   3  19   0       40.23       31.26      6.25 o 
   4  19   0       19.26       12.08      7.96 o 
   0  20   0       82.46       79.65     11.70 o 
   1  20   0      149.91      144.36     10.69 o 
   2  20   0       18.98       23.74      6.17 o 
   3  20   0        0.05       -4.77      4.77 o 
   4  20   0        1.92        0.40      7.43 o 
   1  21   0       41.52       56.01      7.85 o 
   2  21   0       84.98       69.42      8.34 o 
   3  21   0       29.51        6.28      6.17 o 
   0  22   0       69.24       68.45     12.34 o 
   1  22   0       76.66       71.84      8.76 o 
   2  22   0       11.69       17.03      6.47 o 
   3  22   0        0.91       -7.93      7.93 o 
   1  23   0       18.75        8.70      6.39 o 
   2  23   0       38.78       31.32     10.39 o 
  -5 -13   1       11.59       14.82      8.57 o 
  -4 -13   1       74.45       78.27     11.64 o 
   5 -13   1        8.22        3.16      6.99 o 
  -6 -12   1       17.79       22.45     10.24 o 
  -5 -12   1       95.50      101.75      9.28 o 
  -4 -12   1      184.35      222.43     18.78 o 
  -3 -12   1       57.98       54.45      8.99 o 
   4 -12   1        0.51        4.25      5.98 o 
   5 -12   1       49.64       48.40     10.24 o 
  -6 -11   1       21.09        1.51      8.66 o 
  -5 -11   1        1.46        1.09      4.75 o 
  -4 -11   1       45.44       38.08      5.84 o 
  -3 -11   1      105.04      104.55     12.14 o 
   3 -11   1      197.59      190.32     14.49 o 
   4 -11   1       76.68       90.46     11.14 o 
   5 -11   1       41.23       22.60      8.75 o 
   6 -11   1        1.66       -6.86      7.36 o 
  -6 -10   1       23.25       24.50      9.95 o 
  -5 -10   1      191.74      187.11     11.91 o 
  -4 -10   1      226.72      222.28     11.90 o 
  -3 -10   1       45.53       35.62      7.14 o 
  -2 -10   1       82.90       68.56      8.20 o 
   3 -10   1       71.86       66.33      8.59 o 
   4 -10   1       20.66       28.27      7.26 o 
   5 -10   1       42.59       55.13      9.97 o 
   6 -10   1       40.93       44.34     10.50 o 
  -6  -9   1       15.44       17.36      9.38 o 
  -5  -9   1        9.22        9.86      6.45 o 
  -4  -9   1       92.88       90.18      8.17 o 
  -3  -9   1      465.12      439.58     18.09 o 
  -2  -9   1      668.29      628.92     34.45 o 
   2  -9   1      275.83      211.01     15.63 o 
   3  -9   1      259.49      305.48     18.24 o 
   4  -9   1      180.74      175.93     10.52 o 
   5  -9   1      100.94      100.33      8.93 o 
   6  -9   1        1.91        0.24      5.62 o 
  -6  -8   1       47.72       66.79     12.36 o 
  -5  -8   1      163.65      170.97     12.54 o 
  -4  -8   1      260.79      255.02     12.37 o 
  -3  -8   1       34.60       17.70      5.24 o 
  -2  -8   1       44.61       62.62      7.12 o 
   2  -8   1      609.21      586.84     28.93 o 
   3  -8   1       25.31       12.61      3.67 o 
   4  -8   1       13.93       23.11      4.85 o 
   5  -8   1       49.39       53.03      7.08 o 
   6  -8   1       38.75       44.30      7.58 o 
  -6  -7   1        9.31       13.55      8.63 o 
  -5  -7   1        1.35        1.84      4.73 o 
  -4  -7   1       82.95       71.52      6.61 o 
  -3  -7   1      646.79      655.56     25.18 o 
  -2  -7   1     1169.00     1216.08     41.89 o 
  -1  -7   1      387.52      344.84     19.59 o 
   2  -7   1      485.27      504.30     25.80 o 
   3  -7   1      779.55      767.47     28.39 o 
   4  -7   1      109.39      126.28      8.51 o 
   5  -7   1       42.31       57.08     10.99 o 
   6  -7   1        0.68        4.14      5.48 o 
  -6  -6   1       55.95       64.73     11.48 o 
  -5  -6   1      207.11      214.08     12.40 o 
  -4  -6   1      193.18      189.14     10.21 o 
  -3  -6   1       10.11        9.69      3.00 o 
  -2  -6   1      367.89      379.18     15.06 o 
   1  -6   1     2534.55     2480.87    114.13 o 
   2  -6   1     1068.34     1028.58     36.56 o 
   3  -6   1       12.61        9.18      3.14 o 
   4  -6   1       36.81       42.16      5.37 o 
   5  -6   1       58.91       72.78      7.60 o 
   6  -6   1       41.08       48.63      7.50 o 
  -6  -5   1       15.90       11.16      8.55 o 
  -5  -5   1       73.36       63.56      7.11 o 
  -4  -5   1      260.57      277.20     12.72 o 
  -3  -5   1      462.85      480.34     18.33 o 
  -2  -5   1     1060.88     1001.59     36.67 o 
  -1  -5   1      681.69      702.77     38.86 o 
   1  -5   1     2522.41     2633.16    115.45 o 
   2  -5   1     5710.10     5975.78    197.74 o 
   3  -5   1      518.63      540.01     20.43 o 
   4  -5   1      200.51      227.33     13.77 o 
   5  -5   1       53.86       57.36     12.64 o 
   6  -5   1        5.23        1.63      5.21 o 
  -6  -4   1       81.91       88.48      9.01 o 
  -5  -4   1      156.00      157.22     10.40 o 
  -4  -4   1      200.27      215.95     10.75 o 
  -3  -4   1       24.34       17.36      4.88 o 
  -2  -4   1      398.98      415.76     15.84 o 
  -1  -4   1     2920.57     3133.14    149.62 o 
   0  -4   1     1134.37     1144.03     56.96 o 
   1  -4   1    14360.00    15551.94    674.85 o 
   2  -4   1      519.07      500.90     19.44 o 
   3  -4   1      192.69      227.37     11.85 o 
   4  -4   1       40.75       25.61      4.60 o 
   5  -4   1       54.98       57.40      6.70 o 
   6  -4   1       53.77       70.81      8.35 o 
  -6  -3   1       38.09       28.61      6.49 o 
  -5  -3   1        9.88       11.59      4.62 o 
  -4  -3   1      421.97      481.24     19.18 o 
  -3  -3   1      486.97      495.79     19.80 o 
  -2  -3   1      916.53      733.15     42.24 o 
  -1  -3   1     1912.99     2042.81     66.87 o 
   1  -3   1    17065.80    18285.88    568.83 o 
   2  -3   1     1494.81     1597.23     55.83 o 
   3  -3   1     1481.39     1552.67     52.27 o 
   4  -3   1      192.26      200.48     10.57 o 
   5  -3   1      105.14       90.80     12.31 o 
   6  -3   1        3.29        1.72      5.17 o 
  -6  -2   1      147.71      165.91     11.48 o 
  -5  -2   1      221.26      215.71     12.35 o 
  -4  -2   1      220.15      229.89     11.33 o 
  -3  -2   1       20.20       30.41      3.59 o 
  -2  -2   1      118.41      119.96      8.70 o 
  -1  -2   1     3055.92     3433.94    110.76 o 
   1  -2   1     6287.51     5968.28    231.27 o 
   2  -2   1      379.94      347.00     13.65 o 
   3  -2   1      307.80      298.22     12.91 o 
   4  -2   1       15.61       13.89      4.63 o 
   5  -2   1      122.77      125.13      9.28 o 
   6  -2   1       59.09       59.18     11.18 o 
  -6  -1   1      112.51      113.27      9.78 o 
  -5  -1   1        7.23        3.51      4.45 o 
  -4  -1   1      420.09      453.98     18.54 o 
  -3  -1   1      362.43      326.11     13.43 o 
  -1  -1   1        6.01       23.62      3.45 o 
   0  -1   1     1933.83     1885.49     84.71 o 
   1  -1   1      321.22      297.39     14.07 o 
   2  -1   1     1048.93     1103.11     36.67 o 
   3  -1   1      826.75      793.39     28.70 o 
   4  -1   1      361.04      342.39     15.44 o 
   5  -1   1       65.78       61.59     13.68 o 
   6  -1   1        0.51       -6.95      6.95 o 
  -6   0   1       57.46       66.54      8.25 o 
  -5   0   1      309.72      349.47     16.53 o 
  -4   0   1      198.93      196.33     10.41 o 
  -3   0   1       11.39        6.89      1.40 o 
  -2   0   1       93.66       75.94      5.66 o 
  -1   0   1     1367.30     1430.82     47.42 o 
   0   0   1     7948.45     7392.04    328.60 o 
   1   0   1     4805.78     5181.59    229.62 o 
   2   0   1        1.53        0.95      1.66 o 
   3   0   1        5.00       14.15      3.00 o 
   4   0   1      138.83      134.50      8.60 o 
   5   0   1      103.10      105.98      8.58 o 
   6   0   1       31.66       31.02     10.06 o 
  -6   1   1      112.51      109.78     16.44 o 
  -5   1   1        7.23       -1.06      5.36 o 
  -4   1   1      420.09      441.16     18.34 o 
  -3   1   1      362.43      329.60     10.89 o 
  -2   1   1      291.58      285.20      8.77 o 
   0   1   1     1933.83     1918.49     84.72 o 
   1   1   1      321.22      242.99     13.57 o 
   2   1   1     1048.93     1016.75     36.30 o 
   3   1   1      826.74      780.20     28.50 o 
   4   1   1      361.04      364.09     15.50 o 
   5   1   1       65.78       67.77     16.09 o 
   6   1   1        0.51       -7.10      7.10 o 
  -6   2   1      147.71      157.35     11.50 o 
  -5   2   1      221.26      239.08     12.66 o 
  -4   2   1      220.15      221.17     11.09 o 
  -3   2   1       20.20       26.11      2.38 o 
  -2   2   1      118.40      116.71      4.49 o 
  -1   2   1     3055.93     3235.33    154.35 o 
   0   2   1     2837.16     3150.51     98.73 o 
   1   2   1     6287.50     6375.46    268.10 o 
   2   2   1      379.94      357.26     13.34 o 
   3   2   1      307.80      300.82     12.58 o 
   4   2   1       15.61       11.77      3.88 o 
   5   2   1      122.77      132.23     14.07 o 
   6   2   1       59.09       57.41     11.97 o 
  -6   3   1       38.09       42.06      7.18 o 
  -5   3   1        9.88        4.39      4.27 o 
  -4   3   1      421.97      452.79     18.86 o 
  -3   3   1      486.97      477.54     14.71 o 
  -2   3   1      916.53      884.21     38.16 o 
  -1   3   1     1913.00     1947.78     90.11 o 
   0   3   1     2197.21     2722.55     85.63 o 
   1   3   1    17065.82    17210.26    791.32 o 
   2   3   1     1494.81     1687.22     55.52 o 
   3   3   1     1481.39     1460.09     51.75 o 
   4   3   1      192.26      190.50     10.09 o 
   5   3   1      105.14      104.40     12.69 o 
   6   3   1        3.29       -7.21      7.21 o 
  -6   4   1       81.91       68.15     12.65 o 
  -5   4   1      156.00      188.70     10.89 o 
  -4   4   1      200.27      181.51     11.43 o 
  -3   4   1       24.34       18.58      3.06 o 
  -2   4   1      398.98      450.27     21.59 o 
  -1   4   1     2920.58     2968.76     95.25 o 
   0   4   1     1134.37     1253.82     39.04 o 
   1   4   1    14360.02    15026.14    674.60 o 
   2   4   1      519.07      549.43     19.07 o 
   3   4   1      192.69      217.01      9.98 o 
   4   4   1       40.75       52.88      5.16 o 
   5   4   1       54.98       55.56     10.24 o 
   6   4   1       53.77       41.03     11.02 o 
  -6   5   1       15.90       22.40      9.69 o 
  -5   5   1       73.36       76.01      7.22 o 
  -4   5   1      260.57      253.48     12.49 o 
  -3   5   1      462.85      422.35     17.33 o 
  -2   5   1     1060.88     1185.83     49.86 o 
  -1   5   1      681.69      775.22     24.89 o 
   0   5   1      416.71      411.19     14.30 o 
   1   5   1     2522.42     2534.73     82.64 o 
   2   5   1     5710.11     5993.36    266.18 o 
   3   5   1      518.63      507.56     19.73 o 
   4   5   1      200.50      201.38     10.58 o 
   5   5   1       53.86       49.67      9.69 o 
   6   5   1        5.23        6.18      8.50 o 
  -6   6   1       55.95       46.09     11.40 o 
  -5   6   1      207.11      249.62     22.25 o 
  -4   6   1      193.18      183.70      9.99 o 
  -3   6   1       10.11        8.29      4.25 o 
  -2   6   1      367.89      393.79     20.27 o 
  -1   6   1       97.58       95.56      5.10 o 
   0   6   1      406.38      440.99     15.47 o 
   1   6   1     2534.55     2552.92     66.53 o 
   2   6   1     1068.34     1067.93     49.32 o 
   3   6   1       12.61       10.64      2.66 o 
   4   6   1       36.81       31.91      7.60 o 
   5   6   1       58.91       64.38     10.76 o 
   6   6   1       41.08       36.91     11.16 o 
  -6   7   1        9.31       28.36     10.32 o 
  -5   7   1        1.35        6.10      6.57 o 
  -4   7   1       82.95       80.87      6.54 o 
  -3   7   1      646.79      719.45     34.61 o 
  -2   7   1     1169.00     1188.83     56.61 o 
  -1   7   1      387.52      331.90     12.53 o 
   0   7   1      314.24      337.23     12.50 o 
   1   7   1     1425.75     1588.03     42.41 o 
   2   7   1      485.27      487.95     17.63 o 
   3   7   1      779.55      751.88     27.69 o 
   4   7   1      109.39      110.91     11.92 o 
   5   7   1       42.31       43.90      9.77 o 
   6   7   1        0.68       16.92     10.10 o 
  -6   8   1       47.72       46.44     11.24 o 
  -5   8   1      163.65      164.96     15.47 o 
  -4   8   1      260.79      231.46     11.90 o 
  -3   8   1       34.60       31.80      6.27 o 
  -2   8   1       44.61       49.71      4.37 o 
  -1   8   1     1126.23     1105.74     36.59 o 
   0   8   1     1024.16     1111.22     36.73 o 
   1   8   1     1307.81     1365.87     44.88 o 
   2   8   1      609.21      549.79     19.96 o 
   3   8   1       25.31       17.15      3.13 o 
   4   8   1       13.93       10.89      6.25 o 
   5   8   1       49.39       54.84     10.50 o 
   6   8   1       38.75       15.58     10.02 o 
  -6   9   1       15.44       26.41      9.69 o 
  -5   9   1        9.22        9.08      8.04 o 
  -4   9   1       92.88      102.21      7.48 o 
  -3   9   1      465.12      446.46     24.90 o 
  -2   9   1      668.28      597.28     21.68 o 
  -1   9   1      817.92      938.28     37.18 o 
   0   9   1       54.59       45.41      4.67 o 
   1   9   1      341.60      318.16     12.67 o 
   2   9   1      275.83      281.13     14.05 o 
   3   9   1      259.49      259.01     17.95 o 
   4   9   1      180.74      173.29     14.66 o 
   5   9   1      100.94       82.41     12.41 o 
   6   9   1        1.91        8.79      9.34 o 
  -6  10   1       23.25       32.90     10.87 o 
  -5  10   1      191.74      194.88     16.83 o 
  -4  10   1      226.72      209.34     16.48 o 
  -3  10   1       45.53       34.22      8.66 o 
  -2  10   1       82.90       68.69      5.37 o 
  -1  10   1     1092.55     1172.17     39.20 o 
   0  10   1     2686.38     3006.44     96.13 o 
   1  10   1      950.92      992.93     33.74 o 
   2  10   1      185.78      199.07      7.53 o 
   3  10   1       71.85       71.24      9.23 o 
   4  10   1       20.66       10.91      6.82 o 
   5  10   1       42.59       58.30     11.22 o 
   6  10   1       40.93       25.18     10.32 o 
  -6  11   1       21.09       17.32     10.41 o 
  -5  11   1        1.46        6.90      7.74 o 
  -4  11   1       45.44       33.86      8.40 o 
  -3  11   1      105.04      139.99     14.14 o 
  -2  11   1      635.04      673.98     24.28 o 
  -1  11   1      881.67      935.83     32.15 o 
   0  11   1      340.36      324.16     13.19 o 
   1  11   1      145.03      156.61      8.27 o 
   2  11   1      705.93      680.64     20.05 o 
   3  11   1      197.59      186.13     14.88 o 
   4  11   1       76.68       92.03     11.46 o 
   5  11   1       41.23       29.15      9.53 o 
  -6  12   1       17.79       19.70     10.26 o 
  -5  12   1       95.50       73.32     11.99 o 
  -4  12   1      184.35      194.79     10.90 o 
  -3  12   1       57.98       59.54      5.99 o 
  -2  12   1       37.26       43.48      5.01 o 
  -1  12   1      299.43      321.25     13.49 o 
   0  12   1     1996.82     2077.19     67.80 o 
   1  12   1      469.55      463.26     19.13 o 
   2  12   1      175.85      180.72     10.91 o 
   3  12   1        8.71        4.86      5.88 o 
   4  12   1        0.51        3.31      6.68 o 
   5  12   1       49.64       48.46     10.89 o 
  -5  13   1       11.59       11.07      8.51 o 
  -4  13   1       74.45       79.27     10.19 o 
  -3  13   1      177.59      152.25     13.51 o 
  -2  13   1       52.50       56.22      5.70 o 
  -1  13   1      241.15      250.79     11.64 o 
   0  13   1       56.21       66.36      5.90 o 
   1  13   1       86.19      105.61      7.39 o 
   2  13   1      252.85      228.75     11.33 o 
   3  13   1      185.64      180.51     10.25 o 
   4  13   1       87.00       77.72      7.71 o 
   5  13   1        8.22        7.08      8.33 o 
  -5  14   1       50.21       53.88     11.13 o 
  -4  14   1       68.89       72.63      7.22 o 
  -3  14   1       60.58       49.90      5.99 o 
  -2  14   1       28.65       27.21      4.86 o 
  -1  14   1      311.15      325.80     14.27 o 
   0  14   1      397.53      408.00     16.69 o 
   1  14   1      365.85      379.64     15.99 o 
   2  14   1       36.09       50.36      7.09 o 
   3  14   1       23.32       20.94      5.09 o 
   4  14   1        3.66        2.99      4.57 o 
   5  14   1       33.71       30.39      6.53 o 
  -5  15   1        0.82        4.70      4.51 o 
  -4  15   1       90.14       79.48      7.63 o 
  -3  15   1      159.67      133.80     13.76 o 
  -2  15   1       82.61       74.30      6.83 o 
  -1  15   1      128.92      142.22      9.07 o 
   0  15   1        7.90        8.22      4.28 o 
   1  15   1       79.09       77.61      7.08 o 
   2  15   1      228.29      241.60     12.23 o 
   3  15   1      180.43      176.18     14.36 o 
   4  15   1       42.07       38.28      8.44 o 
   5  15   1        5.28       -0.07      5.39 o 
  -5  16   1       21.11       20.26      5.60 o 
  -4  16   1       26.76       18.00      5.62 o 
  -3  16   1       26.94       18.13      5.23 o 
  -2  16   1       12.26       12.06      4.87 o 
  -1  16   1      120.46      117.41      8.49 o 
   0  16   1      529.07      536.06     21.29 o 
   1  16   1      116.91      118.23      8.74 o 
   2  16   1       77.68       61.96      6.76 o 
   3  16   1        2.03        5.76      5.04 o 
   4  16   1       13.04        5.47      5.13 o 
   5  16   1       16.87       12.76      8.33 o 
  -5  17   1        0.16       -1.32      4.95 o 
  -4  17   1       57.10       36.86      6.49 o 
  -3  17   1      118.78      107.35     13.75 o 
  -2  17   1       61.33       80.91      8.19 o 
  -1  17   1       68.05       61.67     18.39 o 
   0  17   1       36.54       48.02      8.00 o 
   1  17   1       20.46        8.67      4.98 o 
   2  17   1      160.67      139.92      9.73 o 
   3  17   1      142.05      112.60     25.40 o 
   4  17   1       33.94       28.01      6.32 o 
  -4  18   1        6.19        5.55      5.31 o 
  -3  18   1        1.78        5.10      4.93 o 
  -2  18   1       32.25       24.26      5.63 o 
  -1  18   1       53.00       61.23      7.13 o 
   0  18   1      350.59      352.55     16.26 o 
   1  18   1      179.21      145.55     16.58 o 
   2  18   1       41.31       25.40      7.55 o 
   3  18   1        0.80        3.84      4.83 o 
   4  18   1       21.47       13.18      7.40 o 
  -4  19   1        6.16       -0.20      5.14 o 
  -3  19   1       69.08       66.99      7.95 o 
  -2  19   1       91.78      101.30      8.94 o 
  -1  19   1      117.76      145.71     10.45 o 
   0  19   1       11.55        2.56      6.69 o 
   1  19   1       50.02       46.24      6.98 o 
   2  19   1       80.04       76.10      8.02 o 
   3  19   1       46.50       45.55      7.82 o 
   4  19   1       18.41       10.76      7.54 o 
  -3  20   1        2.70        0.98      5.42 o 
  -2  20   1        0.06        0.75      5.16 o 
  -1  20   1       46.22       47.53      7.85 o 
   0  20   1       29.61       23.45      6.67 o 
   1  20   1       82.60       85.33      6.80 o 
   2  20   1       59.74       39.78      7.03 o 
   3  20   1        2.38       -3.36      5.19 o 
  -3  21   1       19.42       14.57      6.36 o 
  -2  21   1       49.47       47.66     12.71 o 
  -1  21   1       14.61       13.13      6.20 o 
   0  21   1        5.69        7.60      5.67 o 
   1  21   1       18.52       16.91      4.58 o 
   2  21   1       24.26       17.33      6.42 o 
   3  21   1       13.36        5.92      7.94 o 
  -3  22   1        3.34       -2.15      8.00 o 
  -2  22   1       13.62       12.56      6.26 o 
  -1  22   1       20.46       12.04      6.39 o 
   0  22   1       49.89       47.91      7.77 o 
   1  22   1       85.76       80.84      7.14 o 
   2  22   1       15.63       15.79      6.42 o 
  -2  23   1       10.84       -2.17      7.96 o 
  -1  23   1       28.36       27.85      7.45 o 
   0  23   1        4.50        6.95      6.49 o 
   1  23   1        4.19       -1.87      5.98 o 
  -1  24   1        9.37       16.85      9.49 o 
   0  24   1       41.86       38.50      7.69 o 
  -5 -14   2       47.39       59.25     11.79 o 
  -4 -14   2      115.85      142.51     15.41 o 
  -5 -13   2        4.46       -6.09      6.09 o 
  -4 -13   2      111.91      119.78     13.88 o 
  -3 -13   2      228.00      220.35     17.53 o 
   4 -13   2      126.75      145.47     14.36 o 
   5 -13   2       14.01       28.16      9.42 o 
  -6 -12   2       28.07       15.23     10.02 o 
  -5 -12   2       86.87       89.82     13.72 o 
  -4 -12   2      247.89      247.87     20.16 o 
  -3 -12   2       41.41       37.59      7.87 o 
   4 -12   2       15.21       13.65      7.45 o 
   5 -12   2       28.87       26.04      9.08 o 
  -6 -11   2       25.98       14.90      9.62 o 
  -5 -11   2        4.12        4.51      7.25 o 
  -4 -11   2       47.64       58.30      9.91 o 
  -3 -11   2      171.94      155.33     14.45 o 
  -2 -11   2      235.11      285.97     18.46 o 
   3 -11   2      219.22      235.10     16.48 o 
   4 -11   2      139.53      150.71     13.72 o 
   5 -11   2       19.57       39.48      9.73 o 
  -6 -10   2       38.03       64.02     12.76 o 
  -5 -10   2      133.13      138.96     15.76 o 
  -4 -10   2      154.81      131.21     13.29 o 
  -3 -10   2       71.09       63.72      9.05 o 
  -2 -10   2       20.00       22.40      5.59 o 
   3 -10   2       43.84       45.13      8.02 o 
   4 -10   2       26.91       32.33      7.72 o 
   5 -10   2       19.73       13.35      7.93 o 
  -6  -9   2       16.92       16.42      9.23 o 
  -5  -9   2        7.13       11.44      7.32 o 
  -4  -9   2      122.01      114.39     10.47 o 
  -3  -9   2      399.08      426.80     26.48 o 
  -2  -9   2     1023.06      912.48     52.52 o 
  -1  -9   2      189.22      186.77     12.12 o 
   2  -9   2      436.16      374.58     22.75 o 
   3  -9   2      505.08      542.30     29.41 o 
   4  -9   2      135.31      138.68     12.98 o 
   5  -9   2       85.36       81.65     11.55 o 
   6  -9   2        3.10        0.33      7.94 o 
  -6  -8   2       39.39       56.97     11.86 o 
  -5  -8   2      152.37      198.19     17.82 o 
  -4  -8   2       71.76       75.23      6.58 o 
  -3  -8   2      212.37      222.82     17.14 o 
  -2  -8   2       80.71       69.79      7.54 o 
  -1  -8   2     1375.35     1360.32     74.41 o 
   2  -8   2      880.93      916.52     47.24 o 
   3  -8   2      179.52      205.73     14.62 o 
   4  -8   2       10.62       14.77      6.03 o 
   5  -8   2        8.96       11.99      7.14 o 
   6  -8   2       29.80       25.53      9.42 o 
  -6  -7   2       10.34        8.70      8.15 o 
  -5  -7   2       12.82       15.93      7.26 o 
  -4  -7   2      143.41      134.71     14.16 o 
  -3  -7   2     1157.31     1077.57     58.98 o 
  -2  -7   2      924.30      943.90     33.81 o 
  -1  -7   2      378.25      315.02     12.93 o 
   0  -7   2       71.96       76.69      6.22 o 
   2  -7   2     2565.12     2712.44    121.62 o 
   3  -7   2      834.26      716.03     37.94 o 
   4  -7   2      162.36      172.17     10.34 o 
   5  -7   2       67.62       70.38      7.64 o 
   6  -7   2        6.07        9.38      8.39 o 
  -6  -6   2       43.15       34.50     10.48 o 
  -5  -6   2      224.01      227.29     20.14 o 
  -4  -6   2      602.42      559.09     34.45 o 
  -3  -6   2      212.06      245.96     11.30 o 
  -2  -6   2      488.38      507.54     18.93 o 
  -1  -6   2       61.53       49.82      3.72 o 
   0  -6   2      934.87     1138.18     50.26 o 
   1  -6   2     4464.42     4842.19    154.94 o 
   2  -6   2     2696.97     2533.04    120.92 o 
   3  -6   2       13.24       22.49      5.55 o 
   4  -6   2       21.02       23.45      5.20 o 
   5  -6   2       11.45       11.79      6.44 o 
   6  -6   2       63.31       55.26     10.94 o 
  -6  -5   2       19.67       23.89      9.36 o 
  -5  -5   2       18.08       11.57      4.61 o 
  -4  -5   2       37.89       22.66      6.47 o 
  -3  -5   2     1048.10     1053.30     37.11 o 
  -2  -5   2     1070.48      921.23     27.22 o 
  -1  -5   2       39.38       41.28      2.93 o 
   0  -5   2        1.51        1.27      1.93 o 
   1  -5   2      381.79      412.18     14.75 o 
   2  -5   2     1936.27     1845.15     86.73 o 
   3  -5   2      414.74      376.83     16.27 o 
   4  -5   2      205.00      204.90     23.48 o 
   5  -5   2       88.52       89.44     20.36 o 
   6  -5   2        0.75        2.56      8.15 o 
  -6  -4   2       34.58       32.22     10.04 o 
  -5  -4   2      258.09      280.49     14.10 o 
  -4  -4   2      643.96      653.06     38.60 o 
  -3  -4   2      857.75      945.36     32.27 o 
  -2  -4   2      435.63      451.30     13.27 o 
  -1  -4   2      981.92     1051.52     34.66 o 
   1  -4   2     6843.24     6672.61    214.58 o 
   2  -4   2      689.80      714.07     25.47 o 
   3  -4   2       43.29       51.55      4.85 o 
   4  -4   2       66.25       58.90      6.05 o 
   5  -4   2       37.80       21.64      5.35 o 
   6  -4   2       46.48       42.65     10.67 o 
  -6  -3   2       10.26       16.29      8.24 o 
  -5  -3   2       48.74       52.27      6.84 o 
  -4  -3   2      152.58      167.70     14.16 o 
  -3  -3   2      890.41      812.03     29.26 o 
  -2  -3   2      603.18      602.37     22.51 o 
  -1  -3   2     2546.36     2603.84     86.86 o 
   0  -3   2      219.24      261.09     12.47 o 
   1  -3   2      230.39      182.33      7.67 o 
   2  -3   2      489.18      543.26     19.79 o 
   3  -3   2      672.79      699.45     41.08 o 
   4  -3   2      224.46      231.82     12.94 o 
   5  -3   2       71.49       72.00      7.98 o 
   6  -3   2        2.91       -6.29      6.29 o 
  -6  -2   2       26.74       19.22      8.81 o 
  -5  -2   2      421.32      484.64     19.87 o 
  -4  -2   2      711.96      802.59     42.43 o 
  -3  -2   2       82.43       78.61      5.24 o 
  -2  -2   2      104.21      105.06      5.15 o 
  -1  -2   2       10.44       12.70      1.75 o 
   0  -2   2     3084.48     3078.04    138.68 o 
   1  -2   2       72.71       73.95      4.02 o 
   2  -2   2     1342.83     1306.51     35.46 o 
   3  -2   2      352.24      373.12     15.45 o 
   4  -2   2       68.94       76.47      8.81 o 
   5  -2   2       68.45       74.43     15.63 o 
   6  -2   2       57.28       42.19     10.30 o 
  -6  -1   2      124.62      141.97     15.56 o 
  -5  -1   2       97.58       91.97     10.64 o 
  -4  -1   2      165.61      187.97     14.03 o 
  -3  -1   2      817.64      829.15     23.19 o 
  -2  -1   2      462.04      327.45     11.28 o 
  -1  -1   2     1197.83     1154.42     41.16 o 
   0  -1   2      476.90      528.25     25.36 o 
   1  -1   2     2337.63     2294.65     76.37 o 
   2  -1   2     1578.36     1587.35     43.52 o 
   3  -1   2     1661.11     1687.38     58.21 o 
   4  -1   2      220.88      201.07     12.33 o 
   5  -1   2       24.30       19.07      7.65 o 
   6  -1   2        9.87       14.33      8.75 o 
  -7   0   2       10.79       -1.95      7.76 o 
  -6   0   2        2.18        8.09      7.19 o 
  -5   0   2      498.53      510.17     21.67 o 
  -4   0   2      549.74      494.42     27.10 o 
  -3   0   2       55.88       56.59      3.26 o 
  -2   0   2       14.17       15.61      2.30 o 
  -1   0   2      116.88       76.46      3.36 o 
   0   0   2      458.23      472.61     15.92 o 
   1   0   2     1407.27     1182.04     54.12 o 
   2   0   2        4.80        3.51      1.34 o 
   3   0   2      193.05      187.99      9.41 o 
   4   0   2      542.20      535.32     21.55 o 
   5   0   2       70.96       51.70     10.10 o 
   6   0   2       31.09       20.36      9.43 o 
  -6   1   2      124.62      133.00     15.39 o 
  -5   1   2       97.58       94.95      8.27 o 
  -4   1   2      165.61      151.76      8.98 o 
  -3   1   2      817.64      777.30     28.95 o 
  -2   1   2      462.04      449.64     11.63 o 
  -1   1   2     1197.83     1246.29     38.87 o 
   0   1   2      476.90      519.47     17.36 o 
   1   1   2     2337.63     2448.61     76.33 o 
   2   1   2     1578.36     1577.03     43.28 o 
   3   1   2     1661.11     1687.04     58.02 o 
   4   1   2      220.88      215.36     10.97 o 
   5   1   2       24.30       10.80      7.71 o 
   6   1   2        9.87       -5.44      7.52 o 
  -6   2   2       26.74       36.63      9.31 o 
  -5   2   2      421.32      421.29     19.50 o 
  -4   2   2      711.96      715.28     27.81 o 
  -3   2   2       82.43       63.01      7.67 o 
  -2   2   2      104.21       97.64      4.80 o 
  -1   2   2       10.44        5.50      1.47 o 
   0   2   2     3084.48     3145.50     99.73 o 
   1   2   2       72.71       59.71      3.77 o 
   2   2   2     1342.83     1240.09     34.96 o 
   3   2   2      352.24      375.78     15.07 o 
   4   2   2       68.94       73.96      6.27 o 
   5   2   2       68.45       70.58     11.48 o 
   6   2   2       57.28       36.06     10.59 o 
  -6   3   2       10.26        5.37      7.06 o 
  -5   3   2       48.74       56.91      6.88 o 
  -4   3   2      152.58      156.33      9.07 o 
  -3   3   2      890.41      820.08     23.62 o 
  -2   3   2      603.18      714.30     31.69 o 
  -1   3   2     2546.36     2551.21     66.95 o 
   0   3   2      219.24      217.27      6.80 o 
   1   3   2      230.39      189.27      7.41 o 
   2   3   2      489.18      523.21     15.37 o 
   3   3   2      672.79      690.38     25.41 o 
   4   3   2      224.46      248.75     17.23 o 
   5   3   2       71.49       79.01     11.62 o 
   6   3   2        2.91       -7.87      7.87 o 
  -6   4   2       34.58       55.23     10.30 o 
  -5   4   2      258.09      282.92     14.23 o 
  -4   4   2      643.96      678.09     25.68 o 
  -3   4   2      857.75      877.27     25.96 o 
  -2   4   2      435.63      454.24     21.17 o 
  -1   4   2      981.92      968.35     47.06 o 
   0   4   2      597.61      555.46     15.39 o 
   1   4   2     6843.25     6779.55    214.25 o 
   2   4   2      689.79      739.52     20.72 o 
   3   4   2       43.29       38.68      3.88 o 
   4   4   2       66.25       84.15      9.86 o 
   5   4   2       37.80       31.58      8.83 o 
   6   4   2       46.48       34.06     11.25 o 
  -6   5   2       19.67        3.29      7.08 o 
  -5   5   2       18.08       12.05      4.85 o 
  -4   5   2       37.89       40.47      4.99 o 
  -3   5   2     1048.10     1052.57     35.82 o 
  -2   5   2     1070.48     1068.64     33.15 o 
  -1   5   2       39.38       33.52      2.32 o 
   0   5   2        1.51        3.42      1.39 o 
   1   5   2      381.79      386.13     14.25 o 
   2   5   2     1936.28     1898.36     51.48 o 
   3   5   2      414.74      409.97     15.75 o 
   4   5   2      205.00      218.86     16.04 o 
   5   5   2       88.52       74.65     11.60 o 
   6   5   2        0.75        9.53      9.23 o 
  -6   6   2       43.15       43.09      9.77 o 
  -5   6   2      224.01      262.32     13.48 o 
  -4   6   2      602.42      578.79     18.22 o 
  -3   6   2      212.06      223.30     10.25 o 
  -2   6   2      488.38      515.35     14.92 o 
  -1   6   2       61.53       77.40      4.44 o 
   0   6   2      934.87     1007.17     28.10 o 
   1   6   2     4464.42     4817.87    207.71 o 
   2   6   2     2696.96     2705.90     72.15 o 
   3   6   2       13.24       13.79      5.44 o 
   4   6   2       21.02       24.48      7.12 o 
   5   6   2       11.45       16.02      7.82 o 
   6   6   2       63.31       59.60     12.52 o 
  -6   7   2       10.34        9.47      8.96 o 
  -5   7   2       12.82        9.38      4.83 o 
  -4   7   2      143.41      165.18      7.40 o 
  -3   7   2     1157.31     1112.69     37.94 o 
  -2   7   2      924.30      959.93     26.43 o 
  -1   7   2      378.25      342.13     10.29 o 
   0   7   2       71.96       59.51      3.39 o 
   1   7   2      213.80      251.80     10.02 o 
   2   7   2     2565.13     2648.24     86.69 o 
   3   7   2      834.26      777.45     38.27 o 
   4   7   2      162.36      173.73     14.68 o 
   5   7   2       67.62       50.21     10.00 o 
   6   7   2        6.07       13.11      9.62 o 
  -6   8   2       39.39       40.96     10.80 o 
  -5   8   2      152.37      170.44     11.21 o 
  -4   8   2       71.76       86.38      5.38 o 
  -3   8   2      212.37      223.73     10.57 o 
  -2   8   2       80.71       68.36      4.82 o 
  -1   8   2     1375.35     1499.54     39.53 o 
   0   8   2      490.17      472.09     14.01 o 
   1   8   2     2875.38     3038.54     96.97 o 
   2   8   2      880.93     1000.02     33.37 o 
   3   8   2      179.52      205.18     15.01 o 
   4   8   2       10.62       15.43      7.30 o 
   5   8   2        8.96       27.44      8.64 o 
   6   8   2       29.80       27.62     11.11 o 
  -6   9   2       16.92       26.04      9.67 o 
  -5   9   2        7.13       15.76      5.25 o 
  -4   9   2      122.01      103.14      7.50 o 
  -3   9   2      399.08      419.42     13.51 o 
  -2   9   2     1023.06     1025.04     33.48 o 
  -1   9   2      189.21      153.01      7.76 o 
   0   9   2      168.09      167.90      6.49 o 
   1   9   2      271.29      278.65     11.62 o 
   2   9   2      436.17      421.47     16.02 o 
   3   9   2      505.08      529.04     29.65 o 
   4   9   2      135.31      147.47     13.68 o 
   5   9   2       85.36       66.37     11.27 o 
  -6  10   2       38.03       24.77     10.08 o 
  -5  10   2      133.13      137.65     10.41 o 
  -4  10   2      154.81      147.82     11.76 o 
  -3  10   2       71.09       71.73      5.68 o 
  -2  10   2       20.00       23.06      5.75 o 
  -1  10   2      255.13      261.68     10.99 o 
   0  10   2      582.95      585.16     17.33 o 
   1  10   2      758.74      793.23     25.50 o 
   2  10   2      132.33      120.82      5.80 o 
   3  10   2       43.83       42.19      8.05 o 
   4  10   2       26.91       31.50      8.18 o 
   5  10   2       19.73       28.01      9.12 o 
  -6  11   2       25.98       37.13     10.98 o 
  -5  11   2        4.12        3.84      7.61 o 
  -4  11   2       47.64       53.87      4.81 o 
  -3  11   2      171.94      173.68      9.19 o 
  -2  11   2      235.11      241.35     11.28 o 
  -1  11   2      382.80      443.87     16.84 o 
   0  11   2      289.49      293.33     10.15 o 
   1  11   2        7.12        5.47      2.25 o 
   2  11   2      341.83      366.98     12.24 o 
   3  11   2      219.22      207.76     16.53 o 
   4  11   2      139.53      112.77     13.15 o 
   5  11   2       19.57       22.97      9.75 o 
  -6  12   2       28.07       27.05     10.78 o 
  -5  12   2       86.87       71.92     11.68 o 
  -4  12   2      247.89      239.21      9.90 o 
  -3  12   2       41.41       44.82      5.40 o 
  -2  12   2      223.28      211.99     10.35 o 
  -1  12   2      109.99      106.82      6.93 o 
   0  12   2      935.58      975.56     27.79 o 
   1  12   2      500.91      491.86     15.41 o 
   2  12   2      119.64      114.74      7.91 o 
   3  12   2      117.39       97.43      7.80 o 
   4  12   2       15.21        6.99      7.08 o 
   5  12   2       28.87       14.73      9.58 o 
  -5  13   2        4.46        7.28      8.02 o 
  -4  13   2      111.91      105.12      6.66 o 
  -3  13   2      228.00      189.81     13.31 o 
  -2  13   2        6.76        5.53      3.87 o 
  -1  13   2      282.05      310.50     13.46 o 
   0  13   2      460.19      486.59     15.60 o 
   1  13   2      139.89      151.22      7.05 o 
   2  13   2      203.21      199.31     11.86 o 
   3  13   2      185.82      186.14     13.68 o 
   4  13   2      126.75      107.91      9.08 o 
   5  13   2       14.01       10.80      8.94 o 
  -5  14   2       47.39       43.75     10.54 o 
  -4  14   2      115.84      118.72      7.26 o 
  -3  14   2       65.00       71.51      6.73 o 
  -2  14   2        3.13        3.69      4.59 o 
  -1  14   2      345.52      339.52     14.73 o 
   0  14   2      549.48      576.39     18.12 o 
   1  14   2      704.42      684.44     20.81 o 
   2  14   2       88.98       87.80      9.25 o 
   3  14   2       19.94       11.59      6.35 o 
   4  14   2        0.79        1.37      5.40 o 
   5  14   2       25.49       20.32      6.49 o 
  -5  15   2        1.78       -0.35      4.54 o 
  -4  15   2       56.48       60.32      7.08 o 
  -3  15   2      131.94      116.43     12.48 o 
  -2  15   2      166.34      165.54     10.82 o 
  -1  15   2      242.97      233.07     11.92 o 
   0  15   2      289.13      294.98     11.38 o 
   1  15   2      312.05      288.41     11.00 o 
   2  15   2      225.36      212.27     12.72 o 
   3  15   2      174.11      158.98     21.22 o 
   4  15   2       42.40       44.05      6.85 o 
   5  15   2       10.56       31.91      9.67 o 
  -5  16   2       23.34       23.34      6.09 o 
  -4  16   2       55.64       61.20      7.41 o 
  -3  16   2       67.37       57.27      6.70 o 
  -2  16   2        4.15       -0.39      4.36 o 
  -1  16   2       15.94       18.59      7.88 o 
   0  16   2      414.85      457.73     15.54 o 
   1  16   2      161.36      154.55      8.68 o 
   2  16   2       95.32       95.75      8.08 o 
   3  16   2       29.84       20.20      5.51 o 
   4  16   2        5.65        5.54      5.24 o 
  -5  17   2        1.05        4.34      6.29 o 
  -4  17   2       29.73       29.92      6.03 o 
  -3  17   2      170.45      170.46     10.85 o 
  -2  17   2      197.44      182.16     12.03 o 
  -1  17   2       61.14       68.84     11.07 o 
   0  17   2        8.90       13.46      3.66 o 
   1  17   2        4.88        2.96      3.41 o 
   2  17   2      109.00      104.52      8.65 o 
   3  17   2       95.48       82.95      8.26 o 
   4  17   2       31.41       27.68      6.59 o 
  -4  18   2       39.57       43.05      7.10 o 
  -3  18   2       13.16       12.04      4.33 o 
  -2  18   2        8.23        8.89      5.18 o 
  -1  18   2       19.20       39.12     10.00 o 
   0  18   2       10.73       10.11      3.86 o 
   1  18   2      161.68      150.66      8.15 o 
   2  18   2      101.38       69.20      7.65 o 
   3  18   2        5.16        2.88      5.05 o 
   4  18   2        7.67        6.58      5.89 o 
  -4  19   2        0.91       13.20      5.45 o 
  -3  19   2       81.89       68.40      6.64 o 
  -2  19   2       92.86       83.60      8.24 o 
  -1  19   2        5.33        7.44      4.03 o 
   0  19   2       49.56       53.72      5.79 o 
   1  19   2       29.91       22.13      4.61 o 
   2  19   2       39.83       30.50      6.42 o 
   3  19   2       57.46       48.51      7.36 o 
  -4  20   2       24.14       21.74      7.85 o 
  -3  20   2        8.29        8.05      5.31 o 
  -2  20   2       22.94       21.17      4.84 o 
  -1  20   2       63.41       61.93      6.29 o 
   0  20   2       18.28       15.78      4.54 o 
   1  20   2       90.46       87.32      9.62 o 
   2  20   2       48.31       40.81      7.71 o 
   3  20   2        1.24       -0.73      5.42 o 
  -3  21   2       13.27       13.35      5.65 o 
  -2  21   2       38.00       33.53      5.75 o 
  -1  21   2        1.18       -3.08      5.30 o 
   0  21   2       12.80        8.65      4.52 o 
   1  21   2        7.92       10.80      4.50 o 
   2  21   2       21.68       14.68      6.17 o 
  -3  22   2        4.69       14.44      7.45 o 
  -2  22   2        9.35       10.30      4.78 o 
  -1  22   2        8.78        2.05      4.44 o 
   0  22   2       51.24       50.27      6.35 o 
   1  22   2       67.90       47.36      7.92 o 
   2  22   2       19.18        5.86      9.03 o 
  -2  23   2       26.78       24.07      6.77 o 
  -1  23   2       23.41       22.53      5.58 o 
   0  23   2        2.34        1.12      4.56 o 
   1  23   2        4.87        3.97      6.06 o 
  -1  24   2       12.47       14.15      6.53 o 
   0  24   2       16.40        6.58      6.09 o 
  -5 -15   3       10.25        5.11      8.37 o 
  -4 -15   3       17.82       14.01      8.40 o 
  -5 -14   3       65.24       66.02     12.69 o 
  -4 -14   3      178.15      168.92     17.36 o 
  -3 -14   3       69.47       85.29     11.42 o 
  -5 -13   3        5.44        1.01      6.64 o 
  -4 -13   3       20.91       31.96      8.75 o 
  -3 -13   3       92.27      111.24     12.21 o 
   4 -13   3      100.61      135.50     14.34 o 
   5 -13   3       10.36       22.62      9.23 o 
  -6 -12   3       10.48        2.89      8.48 o 
  -5 -12   3       78.37       75.68     12.54 o 
  -4 -12   3      178.93      192.14     17.80 o 
  -3 -12   3       81.00       61.44      9.80 o 
  -2 -12   3       54.19       46.51      7.93 o 
   3 -12   3       45.99       41.73      8.35 o 
   4 -12   3       56.86       52.84     10.06 o 
   5 -12   3       26.12       35.59     10.23 o 
  -6 -11   3       28.63       34.94     11.20 o 
  -5 -11   3        3.96        1.07      6.38 o 
  -4 -11   3        9.44        2.67      5.59 o 
  -3 -11   3      162.57      161.06     14.79 o 
  -2 -11   3      608.42      655.14     36.19 o 
   3 -11   3      514.65      591.58     31.48 o 
   4 -11   3      127.48      128.57     13.63 o 
   5 -11   3       20.20       39.63     10.24 o 
  -6 -10   3       34.51       38.25     11.31 o 
  -5 -10   3       97.75      102.20     13.96 o 
  -4 -10   3      244.46      222.32     19.16 o 
  -3 -10   3       10.45       24.13      6.44 o 
  -2 -10   3        4.66       10.45      4.74 o 
  -1 -10   3       68.21       93.86      5.80 o 
   2 -10   3      655.33      698.76     34.74 o 
   3 -10   3      460.78      374.06     24.85 o 
   4 -10   3       62.15       66.26      9.99 o 
   5 -10   3       26.58       23.83      8.48 o 
  -6  -9   3       17.43       11.27      8.42 o 
  -5  -9   3       19.50       30.77      9.45 o 
  -4  -9   3       78.12       54.88      9.49 o 
  -3  -9   3      612.43      615.21     37.09 o 
  -2  -9   3      861.37      972.01     33.59 o 
   0  -9   3      157.18      148.83     10.78 o 
   2  -9   3      415.89      463.02     24.70 o 
   3  -9   3      834.78      737.71     39.43 o 
   4  -9   3      145.26      167.76     14.11 o 
   5  -9   3       33.90       46.23      9.60 o 
  -6  -8   3       38.58       43.27     10.76 o 
  -5  -8   3      175.26      187.78     17.97 o 
  -4  -8   3      121.63      120.37     13.02 o 
  -3  -8   3      404.70      386.51     24.55 o 
  -2  -8   3      224.72      218.24     10.44 o 
  -1  -8   3       38.24       57.11      4.08 o 
   0  -8   3      267.03      211.89     13.81 o 
   1  -8   3     1304.54     1375.29     65.56 o 
   2  -8   3     1030.96     1004.19     51.31 o 
   3  -8   3       11.14        7.67      5.22 o 
   4  -8   3        7.60       -0.88      5.15 o 
   5  -8   3       12.83       -2.72      6.07 o 
  -6  -7   3       11.42        6.22      7.98 o 
  -5  -7   3       19.68       19.07      7.82 o 
  -4  -7   3       23.22       37.13      7.80 o 
  -3  -7   3      952.12      982.67     53.53 o 
  -2  -7   3     1901.38     1813.66     62.52 o 
  -1  -7   3       50.08       45.72      4.01 o 
   0  -7   3       50.89       34.11      4.86 o 
   1  -7   3       82.89       90.83      5.72 o 
   2  -7   3      198.25      209.06     13.87 o 
   3  -7   3      321.96      313.28     19.90 o 
   4  -7   3      251.27      206.54     16.07 o 
   5  -7   3       32.39       30.25      8.70 o 
   6  -7   3        2.67       13.19      8.09 o 
  -6  -6   3       42.63       31.37     10.02 o 
  -5  -6   3       75.16      106.89     13.08 o 
  -4  -6   3      812.28      869.09     47.08 o 
  -3  -6   3      666.16      636.82     23.44 o 
  -2  -6   3      112.49      105.19      5.71 o 
  -1  -6   3      179.01      164.63      8.26 o 
   0  -6   3      637.15      765.82     26.21 o 
   1  -6   3     1382.01     1377.13     46.56 o 
   2  -6   3      641.28      707.12     24.24 o 
   3  -6   3      163.23      134.19     11.44 o 
   4  -6   3        3.33       -4.41      4.73 o 
   5  -6   3       15.85       12.21      7.58 o 
   6  -6   3       37.97       25.65      9.53 o 
  -6  -5   3       14.74       18.22      9.05 o 
  -5  -5   3       58.21       60.71     10.08 o 
  -4  -5   3      276.11      287.78     12.21 o 
  -3  -5   3      774.54      724.01     27.47 o 
  -2  -5   3     1500.39     1452.14     51.96 o 
  -1  -5   3      303.86      269.43     10.53 o 
   0  -5   3      444.64      535.75     25.23 o 
   1  -5   3       56.50       38.65      3.47 o 
   2  -5   3       61.32       65.20      9.21 o 
   3  -5   3      348.75      305.74     19.03 o 
   4  -5   3      232.85      261.00     18.10 o 
   5  -5   3       51.61       31.63      8.68 o 
   6  -5   3        3.88        2.68      7.50 o 
  -6  -4   3       39.95       37.26     10.17 o 
  -5  -4   3      137.79      185.87     15.72 o 
  -4  -4   3      896.15      940.39     34.26 o 
  -3  -4   3     1381.68     1471.63     40.27 o 
  -2  -4   3      109.69      128.19      4.88 o 
   0  -4   3     1960.99     2007.24     98.87 o 
   1  -4   3      529.51      435.14     16.34 o 
   2  -4   3     1788.51     1745.43     57.22 o 
   3  -4   3        4.17        3.86      4.32 o 
   4  -4   3       26.69       14.01      5.98 o 
   5  -4   3       53.51       40.59      9.07 o 
   6  -4   3       18.27       20.01      9.16 o 
  -6  -3   3       10.59        0.42      7.08 o 
  -5  -3   3       71.14       74.02     11.09 o 
  -4  -3   3      140.09      138.23      7.98 o 
  -3  -3   3      741.19      713.91     21.61 o 
  -2  -3   3     1232.01     1199.19     39.72 o 
  -1  -3   3     1377.16     1486.00     47.86 o 
   0  -3   3     3620.75     3740.64    116.39 o 
   1  -3   3      360.99      312.72     18.93 o 
   2  -3   3      309.38      279.63     12.17 o 
   3  -3   3      375.42      387.87     15.37 o 
   4  -3   3      440.64      442.35     18.96 o 
   5  -3   3       30.37       12.21      7.06 o 
   6  -3   3        9.69       -1.54      7.47 o 
  -6  -2   3       55.04       44.73     10.46 o 
  -5  -2   3      275.24      269.36     21.22 o 
  -4  -2   3      515.20      561.66     21.30 o 
  -3  -2   3     1265.00     1296.86     35.81 o 
  -2  -2   3      589.92      666.60     18.97 o 
  -1  -2   3      935.45      915.84     31.83 o 
   0  -2   3      446.88      564.24     22.14 o 
   1  -2   3      427.60      367.74     13.85 o 
   2  -2   3     1146.90     1168.43     53.66 o 
   3  -2   3      153.31      136.79      7.72 o 
   4  -2   3       25.44       28.89      4.87 o 
   5  -2   3       73.34       52.67      9.82 o 
   6  -2   3       20.55       22.95      8.99 o 
  -6  -1   3       41.50       47.52     10.67 o 
  -5  -1   3       12.14        5.06      6.33 o 
  -4  -1   3      129.05      150.22     16.81 o 
  -3  -1   3      519.53      493.03     15.66 o 
  -2  -1   3     3146.33     3228.89     86.65 o 
  -1  -1   3     3553.98     3609.59    141.29 o 
   0  -1   3     2175.29     2067.97     69.59 o 
   1  -1   3       62.51       57.10      3.65 o 
   2  -1   3      482.92      475.52     17.84 o 
   3  -1   3      630.58      653.59     19.65 o 
   4  -1   3      301.04      276.07     13.35 o 
   5  -1   3       79.14       71.10     11.11 o 
   6  -1   3       12.09       19.18      8.92 o 
  -6   0   3       89.11      106.13     14.05 o 
  -5   0   3      126.13      125.70     13.37 o 
  -4   0   3      787.37      774.37     28.85 o 
  -3   0   3      672.14      610.80     18.08 o 
  -2   0   3       11.27        5.73      1.42 o 
  -1   0   3      385.73      345.15     18.06 o 
   0   0   3     1114.29     1138.84     37.33 o 
   1   0   3      117.36      133.10      6.57 o 
   2   0   3     1521.67     1429.04     47.44 o 
   3   0   3      317.82      322.86     10.84 o 
   4   0   3       25.94       35.59      8.31 o 
   5   0   3       73.56       67.38     10.89 o 
   6   0   3       22.00       19.84      9.23 o 
  -6   1   3       41.50       40.64     10.11 o 
  -5   1   3       12.14       12.38      6.53 o 
  -4   1   3      129.05      128.87      8.25 o 
  -3   1   3      519.53      556.81     15.87 o 
  -2   1   3     3146.33     3197.41    103.03 o 
  -1   1   3     3553.98     3603.94    118.00 o 
   0   1   3     2175.29     2249.75     69.61 o 
   1   1   3       62.51       45.66      3.33 o 
   2   1   3      482.92      509.61     17.80 o 
   3   1   3      630.58      650.40     24.31 o 
   4   1   3      301.04      284.55     19.64 o 
   5   1   3       79.14       79.63     11.62 o 
   6   1   3       12.09       -2.02      7.37 o 
  -6   2   3       55.04       69.61     11.57 o 
  -5   2   3      275.24      291.16     21.19 o 
  -4   2   3      515.20      523.06     24.62 o 
  -3   2   3     1265.00     1272.77     35.99 o 
  -2   2   3      589.92      666.76     22.59 o 
  -1   2   3      935.45      899.57     29.92 o 
   0   2   3      446.88      407.93     15.58 o 
   1   2   3      427.60      384.51     66.00 o 
   2   2   3     1146.90     1117.10     31.41 o 
   3   2   3      153.31      146.20      7.65 o 
   4   2   3       25.44       24.24      7.78 o 
   5   2   3       73.34       66.76     10.98 o 
   6   2   3       20.55       13.85      8.92 o 
  -6   3   3       10.59        1.47      7.01 o 
  -5   3   3       71.14       76.12     10.67 o 
  -4   3   3      140.09      112.39      7.93 o 
  -3   3   3      741.19      792.37     22.05 o 
  -2   3   3     1232.01     1351.32     41.52 o 
  -1   3   3     1377.16     1325.93     36.53 o 
   0   3   3     3620.75     3522.20    116.10 o 
   1   3   3      360.99      321.52     16.42 o 
   2   3   3      309.39      283.61     13.96 o 
   3   3   3      375.42      381.16     22.05 o 
   4   3   3      440.64      463.07     26.81 o 
   5   3   3       30.37       37.72      9.47 o 
   6   3   3        9.69        0.74      8.66 o 
  -6   4   3       39.95       50.21     10.35 o 
  -5   4   3      137.79      129.66     27.32 o 
  -4   4   3      896.15      938.91     34.67 o 
  -3   4   3     1381.68     1423.37     48.24 o 
  -2   4   3      109.69      132.54      6.28 o 
  -1   4   3       31.33       37.84      2.27 o 
   0   4   3     1960.99     2156.35     55.64 o 
   1   4   3      529.51      481.41     22.58 o 
   2   4   3     1788.52     1700.11     56.71 o 
   3   4   3        4.17        3.09      4.67 o 
   4   4   3       26.69       15.47      6.91 o 
   5   4   3       53.51       42.68      9.62 o 
   6   4   3       18.27       -3.55      8.40 o 
  -6   5   3       14.74        7.96      7.67 o 
  -5   5   3       58.21       48.13      7.03 o 
  -4   5   3      276.11      230.94     12.03 o 
  -3   5   3      774.54      724.43     36.69 o 
  -2   5   3     1500.39     1533.45     40.08 o 
  -1   5   3      303.86      252.14      9.84 o 
   0   5   3      444.64      472.15     13.92 o 
   1   5   3       56.50       37.96      4.80 o 
   2   5   3       61.32       97.44      5.35 o 
   3   5   3      348.75      318.56     19.24 o 
   4   5   3      232.85      253.27     18.11 o 
   5   5   3       51.61       48.57     10.08 o 
   6   5   3        3.88       12.28      9.54 o 
  -6   6   3       42.63       44.89     10.06 o 
  -5   6   3       75.16      105.61      8.69 o 
  -4   6   3      812.28      801.49     24.59 o 
  -3   6   3      666.16      625.60     22.74 o 
  -2   6   3      112.49       97.98      4.42 o 
  -1   6   3      179.01      218.93      6.73 o 
   0   6   3      637.15      711.13     20.42 o 
   1   6   3     1382.01     1422.48     64.29 o 
   2   6   3      641.28      620.96     36.68 o 
   3   6   3      163.23      141.86     12.16 o 
   4   6   3        3.33        7.61      6.27 o 
   5   6   3       15.85       26.45      8.64 o 
  -6   7   3       11.42       12.51      8.07 o 
  -5   7   3       19.68       18.68      5.43 o 
  -4   7   3       23.22       27.08      3.60 o 
  -3   7   3      952.12      986.39     34.24 o 
  -2   7   3     1901.38     1804.24     48.29 o 
  -1   7   3       50.08       47.34      3.03 o 
   0   7   3       50.89       45.44      3.07 o 
   1   7   3       82.89       83.62      7.56 o 
   2   7   3      198.25      208.73      9.31 o 
   3   7   3      321.96      344.84     20.54 o 
   4   7   3      251.27      221.81     16.79 o 
   5   7   3       32.39       11.14      7.83 o 
  -6   8   3       38.58       48.88     10.74 o 
  -5   8   3      175.26      177.55     11.43 o 
  -4   8   3      121.63      134.94      8.23 o 
  -3   8   3      404.70      382.55     12.34 o 
  -2   8   3      224.72      254.75      8.47 o 
  -1   8   3       38.24       33.06      2.90 o 
   0   8   3      267.04      228.53      7.87 o 
   1   8   3     1304.53     1339.84     36.70 o 
   2   8   3     1030.96     1079.56     36.23 o 
   3   8   3       11.14        1.58      5.41 o 
   4   8   3        7.60        5.90      6.55 o 
   5   8   3       12.83       10.08      8.07 o 
  -5   9   3       19.50       25.83      5.60 o 
  -4   9   3       78.12       67.71      6.20 o 
  -3   9   3      612.43      648.70     19.14 o 
  -2   9   3      861.37      890.67     26.00 o 
  -1   9   3       54.41       82.43      4.41 o 
   0   9   3      157.18      148.83      6.12 o 
   1   9   3       56.12       51.05      3.63 o 
   2   9   3      415.89      423.25     25.31 o 
   3   9   3      834.78      785.67     39.96 o 
   4   9   3      145.26      131.90     14.18 o 
   5   9   3       33.90       30.53      9.45 o 
  -5  10   3       97.75      111.45     10.29 o 
  -4  10   3      244.46      249.59     12.22 o 
  -3  10   3       10.45       10.34      2.91 o 
  -2  10   3        4.66       14.28      2.86 o 
  -1  10   3       68.21       64.00      4.22 o 
   0  10   3      328.28      323.61     10.77 o 
   1  10   3      452.14      449.07     14.12 o 
   2  10   3      655.32      627.53     23.72 o 
   3  10   3      460.78      483.48     26.13 o 
   4  10   3       62.15       52.76      9.91 o 
   5  10   3       26.58       34.54     10.26 o 
  -5  11   3        3.96        3.66      4.85 o 
  -4  11   3        9.44        8.06      4.20 o 
  -3  11   3      162.57      168.81      7.50 o 
  -2  11   3      608.41      617.34     18.90 o 
  -1  11   3      397.56      440.00     13.98 o 
   0  11   3      138.77      134.83      6.20 o 
   1  11   3      189.37      183.69      7.55 o 
   2  11   3      509.77      543.51     16.99 o 
   3  11   3      514.65      517.27     31.23 o 
   4  11   3      127.48      121.89     13.96 o 
   5  11   3       20.20       30.49     10.06 o 
  -5  12   3       78.37       70.25      7.69 o 
  -4  12   3      178.93      198.23     14.32 o 
  -3  12   3       81.00       71.83      5.14 o 
  -2  12   3       54.19       51.65      4.40 o 
  -1  12   3      268.73      284.72     10.31 o 
   0  12   3      294.44      272.24      9.94 o 
   1  12   3      525.39      556.56     17.25 o 
   2  12   3       21.59       29.27      5.84 o 
   3  12   3       45.99       50.70      9.21 o 
   4  12   3       56.86       58.70     10.57 o 
   5  12   3       26.12       31.91     10.57 o 
  -5  13   3        5.44        7.30      8.13 o 
  -4  13   3       20.92       25.88      5.52 o 
  -3  13   3       92.27       95.37      6.96 o 
  -2  13   3      277.84      274.17     10.76 o 
  -1  13   3      480.78      517.61     16.49 o 
   0  13   3      180.46      199.39      8.39 o 
   1  13   3       89.47       87.41      5.46 o 
   2  13   3       20.84       23.11      4.96 o 
   3  13   3      160.24      167.59     10.62 o 
   4  13   3      100.61       89.95     12.84 o 
   5  13   3       10.36        2.46      9.34 o 
  -5  14   3       65.24       67.44     10.63 o 
  -4  14   3      178.15      184.16     11.29 o 
  -3  14   3       69.47       85.84      6.06 o 
  -2  14   3      100.58       98.63      6.33 o 
  -1  14   3      123.14      130.39      7.00 o 
   0  14   3      130.39      142.51      7.25 o 
   1  14   3       94.32       88.73      5.78 o 
   2  14   3      266.50      267.15     13.06 o 
   3  14   3       29.60       36.92      6.24 o 
   4  14   3        6.89       12.96      6.07 o 
  -5  15   3       10.25       12.44      8.55 o 
  -4  15   3       17.82       12.85      5.22 o 
  -3  15   3       71.49       75.10      7.56 o 
  -2  15   3      169.07      202.92      9.20 o 
  -1  15   3      258.10      249.42     10.25 o 
   0  15   3      115.53      123.68      6.97 o 
   1  15   3      243.27      219.03      9.35 o 
   2  15   3       62.60       50.02      6.52 o 
   3  15   3      114.09      109.76     14.67 o 
   4  15   3       29.70       32.49      6.92 o 
  -5  16   3       54.08       36.65      7.09 o 
  -4  16   3       89.06       72.00     13.51 o 
  -3  16   3      116.60      122.73      9.69 o 
  -2  16   3        4.44        8.08      3.79 o 
  -1  16   3       11.77       15.03      3.94 o 
   0  16   3       66.87       72.03      5.71 o 
   1  16   3      219.14      222.57      9.55 o 
   2  16   3      124.46      125.84     11.94 o 
   3  16   3       54.54       44.98      7.06 o 
   4  16   3        6.24        2.23      6.02 o 
  -5  17   3        0.70       -0.93      5.27 o 
  -4  17   3        7.22       17.39      5.77 o 
  -3  17   3      111.78      106.70      9.26 o 
  -2  17   3      194.69      201.33      9.67 o 
  -1  17   3       36.32       35.67      4.84 o 
   0  17   3       17.12       22.67      4.46 o 
   1  17   3       60.25       72.29      5.80 o 
   2  17   3      106.31       97.64      8.50 o 
   3  17   3       70.05       59.37      7.75 o 
   4  17   3       14.41       11.03      6.26 o 
  -4  18   3       68.72       62.30      8.00 o 
  -3  18   3       28.72       37.56      6.82 o 
  -2  18   3       35.15       38.72      5.38 o 
  -1  18   3       85.73       64.59      6.16 o 
   0  18   3       19.37       18.67      4.37 o 
   1  18   3      135.41      151.30      8.29 o 
   2  18   3      105.71      103.49      8.97 o 
   3  18   3       14.32       19.19      6.38 o 
  -4  19   3        0.63        3.78      5.33 o 
  -3  19   3       55.22       52.71      7.70 o 
  -2  19   3      100.94      107.65      7.77 o 
  -1  19   3       66.61       63.32      7.91 o 
   0  19   3       16.49       14.00      4.41 o 
   1  19   3        7.78        6.00      3.80 o 
   2  19   3       44.53       37.85      6.74 o 
   3  19   3       54.00       43.46      8.70 o 
  -4  20   3       21.91       31.65      9.34 o 
  -3  20   3       24.27       21.11      6.40 o 
  -2  20   3        5.37        5.84      4.36 o 
  -1  20   3       25.00       22.29      5.15 o 
   0  20   3       74.40       68.94      6.57 o 
   1  20   3       72.26       72.72      6.52 o 
   2  20   3       50.33       44.55      7.31 o 
   3  20   3        0.41        0.32      5.46 o 
  -3  21   3       29.81       29.71      7.18 o 
  -2  21   3       54.32       71.45      7.11 o 
  -1  21   3       46.75       56.37      6.57 o 
   0  21   3       35.43       36.03      7.46 o 
   1  21   3        8.11        8.65      4.33 o 
   2  21   3        8.71       -2.90      5.86 o 
  -3  22   3       12.92        2.34      7.28 o 
  -2  22   3        0.06        2.39      5.37 o 
  -1  22   3       24.27       20.68      6.40 o 
   0  22   3       31.61       31.22      5.71 o 
   1  22   3       44.17       42.54      7.62 o 
  -2  23   3       36.27       28.49      9.82 o 
  -1  23   3       31.88       32.70     14.29 o 
   0  23   3        6.62       11.19      5.14 o 
   1  23   3        1.88       10.92      8.97 o 
  -1  24   3        9.79        4.16      5.98 o 
   0  24   3        5.54        9.97      6.37 o 
  -5 -16   4       47.23       43.47     11.99 o 
  -4 -16   4       86.75       84.01     13.19 o 
  -5 -15   4       21.84       37.15     10.87 o 
  -4 -15   4        3.09        1.97      7.14 o 
  -3 -15   4       39.42       49.49      9.47 o 
  -5 -14   4       47.70       48.48     11.66 o 
  -4 -14   4      102.62      112.99     14.29 o 
  -3 -14   4      121.48      115.36     13.33 o 
  -5 -13   4       45.07       65.40     12.28 o 
  -4 -13   4       11.21       13.30      7.36 o 
  -3 -13   4      190.02      157.94     15.21 o 
  -2 -13   4      257.62      274.02     20.39 o 
   4 -13   4      178.25      151.54     16.00 o 
  -6 -12   4        7.76       11.46      9.23 o 
  -5 -12   4       38.67       27.90      9.53 o 
  -4 -12   4      200.64      199.00     18.46 o 
  -3 -12   4       80.92       56.44      9.60 o 
  -2 -12   4       83.98       67.99      9.10 o 
  -1 -12   4       41.73       38.16      6.66 o 
   3 -12   4      132.80      133.29     13.59 o 
   4 -12   4       27.11       33.05      8.83 o 
   5 -12   4       14.08       10.00      8.97 o 
  -6 -11   4       20.63       10.32      9.82 o 
  -5 -11   4       20.54       19.68      8.61 o 
  -4 -11   4        3.12        4.32      5.70 o 
  -3 -11   4       96.25      130.85     12.89 o 
  -2 -11   4      987.31      967.78     35.68 o 
  -1 -11   4     1318.71     1404.52     50.28 o 
   0 -11   4      270.66      281.54     18.17 o 
   3 -11   4      170.84      184.38     15.54 o 
   4 -11   4      106.20      124.83     13.70 o 
   5 -11   4       35.13       41.60     10.32 o 
  -6 -10   4       27.39       41.45     11.53 o 
  -5 -10   4       99.11       94.80     13.61 o 
  -4 -10   4      148.03      138.57     14.66 o 
  -3 -10   4      384.38      366.36     24.59 o 
  -2 -10   4      124.41      114.63      7.45 o 
  -1 -10   4       41.19       40.58      4.21 o 
   0 -10   4      248.06      264.99     17.47 o 
   1 -10   4      262.49      245.95     17.12 o 
   2 -10   4      297.94      299.93     20.12 o 
   3 -10   4      131.34      132.93     13.26 o 
   4 -10   4        4.91       12.67      7.01 o 
   5 -10   4       19.34        6.57      7.47 o 
  -6  -9   4       18.69        3.42      8.17 o 
  -5  -9   4       22.72       19.82      8.04 o 
  -4  -9   4        4.14        3.24      5.35 o 
  -3  -9   4      760.01      797.72     42.15 o 
  -2  -9   4      943.23      992.79     42.79 o 
  -1  -9   4      332.29      351.77     17.86 o 
   0  -9   4      457.85      501.10     26.70 o 
   1  -9   4      124.46      122.33     10.30 o 
   2  -9   4      215.38      211.17     11.04 o 
   3  -9   4       96.82      113.38     11.57 o 
   4  -9   4      174.58      176.22     15.15 o 
   5  -9   4       30.99       28.49      9.01 o 
  -6  -8   4       39.79       43.35     11.73 o 
  -5  -8   4       83.16       80.37     12.27 o 
  -4  -8   4      219.19      246.58     18.48 o 
  -3  -8   4      905.63      944.75     52.58 o 
  -2  -8   4      344.14      373.10     15.53 o 
  -1  -8   4      158.90      180.54      8.57 o 
   0  -8   4      298.95      266.00     16.77 o 
   1  -8   4      565.08      652.07     32.50 o 
   2  -8   4      481.21      457.93     18.60 o 
   3  -8   4      124.29      146.09     12.98 o 
   4  -8   4        5.45        5.81      6.29 o 
   5  -8   4       29.57       26.13      8.70 o 
  -6  -7   4       24.94       32.66     10.34 o 
  -5  -7   4       10.33        9.18      6.90 o 
  -4  -7   4       29.22       34.63      7.78 o 
  -3  -7   4      494.31      533.36     32.48 o 
  -2  -7   4     1401.56     1434.62     50.17 o 
   0  -7   4      249.38      208.58      9.64 o 
   1  -7   4      147.38      172.19      8.56 o 
   2  -7   4       73.73       66.41     12.24 o 
   3  -7   4      326.40      373.84     22.68 o 
   4  -7   4       76.49       84.28     10.85 o 
   5  -7   4       44.19       26.57      8.86 o 
  -6  -6   4       34.65       29.61     10.19 o 
  -5  -6   4       34.28       38.71      9.32 o 
  -4  -6   4      496.20      523.32     32.46 o 
  -3  -6   4      806.13      838.62     47.43 o 
  -2  -6   4      299.31      294.76     12.43 o 
  -1  -6   4      600.11      586.18     31.34 o 
   1  -6   4     1250.00     1238.74     41.72 o 
   2  -6   4       74.33       88.94      6.14 o 
   3  -6   4      176.21      177.43      9.52 o 
   4  -6   4        9.85       10.43      6.34 o 
   5  -6   4       38.43       39.63      9.36 o 
  -6  -5   4       46.84       49.07     11.24 o 
  -5  -5   4        4.96       -3.40      5.52 o 
  -4  -5   4       17.67       23.25      6.68 o 
  -3  -5   4      422.35      453.71     17.19 o 
  -2  -5   4     1686.14     1609.80     56.34 o 
  -1  -5   4      240.16      156.19     11.73 o 
   0  -5   4      202.40      162.53      8.00 o 
   1  -5   4      755.94      773.80     27.76 o 
   2  -5   4       51.63       42.32      4.35 o 
   3  -5   4      264.60      259.76     12.07 o 
   4  -5   4      185.37      223.50     16.62 o 
   5  -5   4       54.01       38.03      9.38 o 
  -6  -4   4       23.99       26.08      9.91 o 
  -5  -4   4       97.98      127.98     13.85 o 
  -4  -4   4      482.27      501.75     30.42 o 
  -3  -4   4      446.08      400.21     16.39 o 
  -2  -4   4       86.99       98.21      5.67 o 
  -1  -4   4      170.56      194.88     11.48 o 
   0  -4   4      657.64      654.43     22.91 o 
   1  -4   4      637.50      621.54     22.38 o 
   2  -4   4      716.67      648.70     22.91 o 
   3  -4   4       72.08       81.60      9.14 o 
   4  -4   4        9.28        7.15      5.85 o 
   5  -4   4       34.31       34.96      8.83 o 
  -6  -3   4       43.73       34.61      9.69 o 
  -5  -3   4       36.14       21.54      7.72 o 
  -4  -3   4       32.15       19.29      6.36 o 
  -3  -3   4      567.97      558.03     16.81 o 
  -2  -3   4     1317.64     1245.10     43.98 o 
  -1  -3   4     2803.88     2612.96    238.75 o 
   0  -3   4     1292.60     1333.14     37.23 o 
   1  -3   4      111.02      103.96      5.82 o 
   2  -3   4       30.35       31.68      3.61 o 
   3  -3   4      392.96      406.84     16.29 o 
   4  -3   4      257.99      253.13     18.32 o 
   5  -3   4       49.63       48.72      9.43 o 
  -6  -2   4       20.46       18.96      8.88 o 
  -5  -2   4      292.62      276.24     21.72 o 
  -4  -2   4      427.02      465.26     28.56 o 
  -3  -2   4      325.39      321.53     10.56 o 
  -2  -2   4      407.87      411.57     16.36 o 
  -1  -2   4     1506.32     1433.47     50.17 o 
   0  -2   4       80.92       69.23      4.57 o 
   1  -2   4     1166.99     1071.67     35.55 o 
   2  -2   4      454.62      474.15     17.54 o 
   3  -2   4      277.17      267.04     11.92 o 
   4  -2   4        5.33       -0.81      5.09 o 
   5  -2   4       29.89       26.11      8.18 o 
  -6  -1   4       49.58       50.79     11.03 o 
  -5  -1   4       22.37       18.52      7.43 o 
  -4  -1   4       12.00       10.39      5.39 o 
  -3  -1   4      151.31      117.98      5.60 o 
  -2  -1   4     3874.93     4275.16    142.97 o 
  -1  -1   4     5121.64     5475.01    249.04 o 
   0  -1   4      710.68      730.52     25.62 o 
   1  -1   4       16.39       34.61      3.24 o 
   2  -1   4      147.57      128.77     10.46 o 
   3  -1   4      450.57      450.14     17.75 o 
   4  -1   4       95.64      103.89     11.71 o 
   5  -1   4       96.28       89.80     12.01 o 
  -6   0   4       62.73       43.53     10.67 o 
  -5   0   4       99.97       99.62     12.19 o 
  -4   0   4      591.64      604.58     35.77 o 
  -3   0   4      404.53      390.55     12.32 o 
  -2   0   4     1250.99     1355.39     47.37 o 
  -1   0   4      200.69      225.93     13.61 o 
   0   0   4     1562.85     1370.81     45.03 o 
   1   0   4     1011.59     1116.35     37.48 o 
   2   0   4      340.85      283.06     36.04 o 
   3   0   4      312.07      284.80     17.26 o 
   4   0   4        0.68       -5.37      5.37 o 
   5   0   4       27.99       41.42      9.62 o 
  -6   1   4       49.58       55.45     11.09 o 
  -5   1   4       22.37       20.58      7.34 o 
  -4   1   4       12.00       11.02      5.48 o 
  -3   1   4      151.31      169.76      6.60 o 
  -2   1   4     3874.93     4125.08    195.07 o 
  -1   1   4     5121.63     5369.03    172.35 o 
   0   1   4      710.68      782.13     25.67 o 
   1   1   4       16.39       23.09      2.90 o 
   2   1   4      147.56      150.72      7.55 o 
   3   1   4      450.57      471.31     26.11 o 
   4   1   4       95.64      103.41     12.05 o 
   5   1   4       96.28       75.14     12.03 o 
  -6   2   4       20.46       13.46      8.42 o 
  -5   2   4      292.62      302.71     22.34 o 
  -4   2   4      427.02      447.40     28.63 o 
  -3   2   4      325.39      337.76     10.84 o 
  -2   2   4      407.87      421.91     14.85 o 
  -1   2   4     1506.32     1460.53     47.28 o 
   0   2   4       80.92      100.82      4.59 o 
   1   2   4     1166.99     1037.74     44.11 o 
   2   2   4      454.62      462.43     17.37 o 
   3   2   4      277.17      260.87     17.51 o 
   4   2   4        5.33        9.43      7.01 o 
   5   2   4       29.89       23.30      8.53 o 
  -6   3   4       43.73       53.17     10.78 o 
  -5   3   4       36.14       61.87     10.06 o 
  -4   3   4       32.15       41.73      7.43 o 
  -3   3   4      567.97      576.01     20.15 o 
  -2   3   4     1317.64     1254.86     41.32 o 
  -1   3   4     2803.88     2669.83     84.58 o 
   0   3   4     1292.60     1380.92     44.43 o 
   1   3   4      111.02      113.05      5.80 o 
   2   3   4       30.35       40.08      3.83 o 
   3   3   4      392.96      392.56     23.32 o 
   4   3   4      257.99      280.69     19.40 o 
   5   3   4       49.63       35.40      9.64 o 
  -6   4   4       23.99       16.20      8.55 o 
  -5   4   4       97.98       93.17     12.67 o 
  -4   4   4      482.27      479.64     15.73 o 
  -3   4   4      446.08      428.15     15.66 o 
  -2   4   4       86.99       91.90      3.90 o 
  -1   4   4      170.56      171.63      5.78 o 
   0   4   4      657.64      665.03     22.60 o 
   1   4   4      637.50      639.03     22.63 o 
   2   4   4      716.67      604.46     24.84 o 
   3   4   4       72.08       58.39      8.48 o 
   4   4   4        9.28       -1.62      5.98 o 
   5   4   4       34.31       18.30      8.61 o 
  -6   5   4       46.84       50.39     10.74 o 
  -5   5   4        4.96        5.44      6.42 o 
  -4   5   4       17.67       22.27      3.28 o 
  -3   5   4      422.35      404.03     16.15 o 
  -2   5   4     1686.14     1628.06     43.10 o 
  -1   5   4      240.16      203.87      6.48 o 
   0   5   4      202.40      224.84      8.66 o 
   1   5   4      755.94      817.39     27.46 o 
   2   5   4       51.63       48.22      4.60 o 
   3   5   4      264.60      274.97     17.75 o 
   4   5   4      185.37      211.82     16.99 o 
   5   5   4       54.01       66.22     11.33 o 
  -6   6   4       34.65       36.62     10.17 o 
  -5   6   4       34.28       34.43      8.64 o 
  -4   6   4      496.19      526.75     17.11 o 
  -3   6   4      806.13      868.62     30.14 o 
  -2   6   4      299.30      294.48      9.35 o 
  -1   6   4      600.11      632.64     21.58 o 
   0   6   4      152.06      123.19      5.07 o 
   1   6   4     1250.00     1213.75     41.16 o 
   2   6   4       74.33       84.56      5.76 o 
   3   6   4      176.21      163.99     13.70 o 
   4   6   4        9.85       12.87      6.99 o 
   5   6   4       38.43       53.64     10.72 o 
  -6   7   4       24.94       24.75      9.31 o 
  -5   7   4       10.33        3.24      6.60 o 
  -4   7   4       29.22       27.05      4.24 o 
  -3   7   4      494.31      561.49     20.74 o 
  -2   7   4     1401.57     1418.62     47.49 o 
  -1   7   4      181.28      135.71      6.66 o 
   0   7   4      249.37      251.05      8.08 o 
   1   7   4      147.38      170.67      8.07 o 
   2   7   4       73.73       86.66      5.65 o 
   3   7   4      326.40      372.88     22.88 o 
   4   7   4       76.49      103.78     12.23 o 
   5   7   4       44.19       36.08      9.88 o 
  -6   8   4       39.79       45.59     10.83 o 
  -5   8   4       83.16       88.62     12.17 o 
  -4   8   4      219.19      199.96     15.45 o 
  -3   8   4      905.63      969.05     48.96 o 
  -2   8   4      344.14      386.16     12.01 o 
  -1   8   4      158.91      172.69      6.69 o 
   0   8   4      298.95      283.12      9.38 o 
   1   8   4      565.08      587.42     17.82 o 
   2   8   4      481.21      480.87     18.12 o 
   3   8   4      124.29      129.98     12.73 o 
   4   8   4        5.45        4.01      6.80 o 
   5   8   4       29.57       23.82      9.51 o 
  -6   9   4       18.69       19.94      9.29 o 
  -5   9   4       22.72       22.62      7.80 o 
  -4   9   4        4.14       -0.74      4.59 o 
  -3   9   4      760.01      691.90     26.49 o 
  -2   9   4      943.23      990.05     27.77 o 
  -1   9   4      332.29      373.98     11.74 o 
   0   9   4      457.85      476.24     14.75 o 
   1   9   4      124.46      124.34      5.87 o 
   2   9   4      215.38      232.93     10.69 o 
   3   9   4       96.82       93.13     11.13 o 
   4   9   4      174.58      185.63     16.55 o 
   5   9   4       30.99       25.75      9.99 o 
  -6  10   4       27.39       32.68     10.21 o 
  -5  10   4       99.11      101.88     12.71 o 
  -4  10   4      148.03      155.84      9.47 o 
  -3  10   4      384.38      376.75     15.89 o 
  -2  10   4      124.41      120.99      5.89 o 
  -1  10   4       41.19       49.87      3.83 o 
   0  10   4      248.06      285.94      9.89 o 
   1  10   4      262.49      279.35      9.83 o 
   2  10   4      297.94      320.05     13.68 o 
   3  10   4      131.34      148.89     13.59 o 
   4  10   4        4.91        1.95      7.32 o 
   5  10   4       19.34       15.54      9.60 o 
  -6  11   4       20.63       15.43      8.74 o 
  -5  11   4       20.54       10.52      7.21 o 
  -4  11   4        3.12       -1.42      3.80 o 
  -3  11   4       96.25      103.98     14.62 o 
  -2  11   4      987.31      964.27     27.62 o 
  -1  11   4     1318.71     1419.44     39.02 o 
   0  11   4      270.66      290.03     10.29 o 
   1  11   4       80.00       75.44      4.91 o 
   2  11   4        6.41        5.70      4.00 o 
   3  11   4      170.84      196.34     16.04 o 
   4  11   4      106.20      100.98     13.59 o 
   5  11   4       35.13       27.82     10.45 o 
  -4  12   4      200.64      212.51     14.68 o 
  -3  12   4       80.92       81.87      7.17 o 
  -2  12   4       83.98       70.47      5.05 o 
  -1  12   4       41.73       40.60      4.03 o 
   0  12   4      114.59      111.92      5.99 o 
   1  12   4       63.32       58.29      4.61 o 
   2  12   4      278.24      302.95     17.80 o 
   3  12   4      132.80      136.38     13.74 o 
   4  12   4       27.11       38.45     10.17 o 
   5  12   4       14.08       11.18      9.75 o 
  -5  13   4       45.07       41.60      9.43 o 
  -4  13   4       11.21        6.48      5.48 o 
  -3  13   4      190.02      174.20     11.58 o 
  -2  13   4      257.62      291.08     10.95 o 
  -1  13   4      664.56      702.11     21.23 o 
   0  13   4       55.55       68.36      5.04 o 
   1  13   4       61.42       55.23      4.67 o 
   2  13   4       78.15       73.49      7.11 o 
   3  13   4      158.17      159.51     19.71 o 
  -5  14   4       47.70       40.48      9.40 o 
  -4  14   4      102.62      114.99      9.04 o 
  -3  14   4      121.48      128.16      9.25 o 
  -2  14   4       59.38       59.45      5.23 o 
  -1  14   4        8.54       15.70      3.65 o 
   0  14   4      109.64      117.95      6.67 o 
   1  14   4       19.99       12.37      3.42 o 
   2  14   4      228.31      232.34     12.28 o 
   3  14   4       37.89       35.03      6.55 o 
   4  14   4       31.54       31.42      7.66 o 
  -5  15   4       21.84       16.99      8.05 o 
  -4  15   4        3.09        1.94      7.46 o 
  -3  15   4       39.42       41.92      6.53 o 
  -2  15   4      175.95      198.97      9.13 o 
  -1  15   4      237.98      260.86     10.62 o 
   0  15   4       14.53        5.62      3.37 o 
   1  15   4       32.96       25.17      4.57 o 
   2  15   4        9.90        7.81      4.87 o 
   3  15   4       50.57       48.51     19.27 o 
   4  15   4       77.55       76.92      9.61 o 
  -5  16   4       47.23       31.65      9.40 o 
  -4  16   4       86.75       82.25      8.50 o 
  -3  16   4       78.43       80.71      8.22 o 
  -2  16   4       15.11       16.26      5.30 o 
  -1  16   4       36.86       34.71      4.58 o 
   0  16   4       73.85       84.12     10.39 o 
   1  16   4      106.83      106.32      8.07 o 
   2  16   4      143.79      138.89      9.86 o 
   3  16   4       52.53       64.27      8.06 o 
   4  16   4        2.37       11.38      6.44 o 
  -4  17   4        4.77        7.25      5.37 o 
  -3  17   4       45.55       47.35      9.37 o 
  -2  17   4      123.67      134.21     10.23 o 
  -1  17   4      104.86      104.25      7.15 o 
   0  17   4       38.84       40.82      5.03 o 
   1  17   4        5.05        4.47      3.56 o 
   2  17   4        4.04        9.73      5.15 o 
   3  17   4       30.05       33.89     11.03 o 
  -4  18   4       54.26       46.26      7.69 o 
  -3  18   4      107.51       90.51     14.72 o 
  -2  18   4       10.94       11.42      5.30 o 
  -1  18   4        4.30        4.56      4.61 o 
   0  18   4      118.52      104.00      7.11 o 
   1  18   4      133.02      137.65      8.01 o 
   2  18   4       92.86       85.82      8.67 o 
   3  18   4       20.02        6.11      5.98 o 
  -4  19   4        0.35       -1.12      5.26 o 
  -3  19   4       29.21       31.27      7.02 o 
  -2  19   4      100.62      122.28     10.52 o 
  -1  19   4       78.01       77.13      6.83 o 
   0  19   4       88.97       92.21      7.04 o 
   1  19   4       13.45       12.99      4.34 o 
   2  19   4       11.82       11.35      5.57 o 
   3  19   4       14.97       21.26      6.77 o 
  -3  20   4       55.09       72.59      9.15 o 
  -2  20   4        4.40        8.86      5.86 o 
  -1  20   4       13.41       10.07      4.73 o 
   0  20   4       31.71       34.88      5.51 o 
   1  20   4       35.75       43.96      5.65 o 
   2  20   4       42.79       34.56      7.03 o 
  -3  21   4       33.72       28.77      7.45 o 
  -2  21   4       52.52       63.11      9.01 o 
  -1  21   4       51.62       57.06      7.28 o 
   0  21   4       25.42       18.25      5.02 o 
   1  21   4       15.87       12.56      6.02 o 
   2  21   4        9.06       16.11      8.70 o 
  -2  22   4        1.81       -4.31      5.65 o 
  -1  22   4        0.65        5.58      5.72 o 
   0  22   4       36.51       40.41      6.05 o 
   1  22   4       19.79       25.82      7.21 o 
  -1  23   4       49.15       53.35     12.06 o 
   0  23   4       19.16       19.84      8.24 o 
  -4 -17   5        0.73        1.51      7.67 o 
  -5 -16   5       48.91       53.59     13.00 o 
  -4 -16   5       65.62       80.68     13.22 o 
  -3 -16   5       51.37       53.13     10.61 o 
  -5 -15   5        2.18        4.06      8.83 o 
  -4 -15   5        3.68       -0.06      6.97 o 
  -3 -15   5       15.49        9.29      7.54 o 
  -5 -14   5       89.35      113.36     15.69 o 
  -4 -14   5       14.35       22.25      8.46 o 
  -3 -14   5       93.78       89.29     11.92 o 
  -2 -14   5       44.50       40.48      8.53 o 
  -5 -13   5        3.74        2.50      7.85 o 
  -4 -13   5       19.38       22.34      8.74 o 
  -3 -13   5       22.82       21.46      7.45 o 
  -2 -13   5      518.36      529.59     22.17 o 
  -1 -13   5      803.39      856.17     45.22 o 
   0 -13   5       86.00       88.55     10.13 o 
   4 -13   5       58.54       63.80     11.62 o 
  -5 -12   5       28.74       35.86     10.19 o 
  -4 -12   5      101.17      109.18     13.83 o 
  -3 -12   5       76.86       99.90     12.01 o 
  -2 -12   5      297.87      281.00     13.65 o 
  -1 -12   5       20.54       20.09      3.96 o 
   0 -12   5       86.81       87.50      9.64 o 
   1 -12   5      180.68      183.98     14.33 o 
   3 -12   5       25.03       26.02      8.50 o 
   4 -12   5       36.05       38.82      9.75 o 
  -6 -11   5       26.19       32.22     11.25 o 
  -5 -11   5       14.18       10.19      8.04 o 
  -4 -11   5       11.62       13.76      7.04 o 
  -3 -11   5       38.22       68.23      9.62 o 
  -2 -11   5      853.69      877.72     33.33 o 
  -1 -11   5     1079.48     1106.57     42.56 o 
   0 -11   5      224.59      247.31     16.62 o 
   1 -11   5       10.76       13.63      5.19 o 
   3 -11   5       56.55       58.54     10.08 o 
   4 -11   5       51.52       60.45     10.89 o 
  -6 -10   5       12.46       -6.64      6.64 o 
  -5 -10   5       39.58       47.87     10.65 o 
  -4 -10   5      207.56      179.09     17.71 o 
  -3 -10   5      813.53      758.27     44.03 o 
  -2 -10   5      113.45      121.64      8.72 o 
  -1 -10   5        0.04       -1.61      2.37 o 
   0 -10   5      240.99      217.56     16.15 o 
   1 -10   5      106.05      123.84     11.02 o 
   2 -10   5       52.58       34.68      5.39 o 
   3 -10   5      189.95      170.04     15.78 o 
   4 -10   5       32.39       48.75     10.02 o 
   5 -10   5        7.06       -6.73      7.03 o 
  -6  -9   5       18.77        4.80      8.51 o 
  -5  -9   5       20.02       13.57      8.39 o 
  -4  -9   5       73.53       63.19     10.28 o 
  -3  -9   5      207.38      194.94     16.40 o 
  -2  -9   5      733.56      692.14     26.57 o 
  -1  -9   5      810.93      899.06     33.00 o 
   0  -9   5      365.69      425.81     24.40 o 
   1  -9   5      113.80      122.72     10.83 o 
   2  -9   5       82.31       84.04      6.97 o 
   3  -9   5       36.04       23.82      7.61 o 
   4  -9   5       98.60       75.51     11.68 o 
   5  -9   5       30.54       42.10     10.11 o 
  -6  -8   5       21.51       23.89     10.39 o 
  -5  -8   5       66.58       70.86     11.60 o 
  -4  -8   5      172.30      167.26     15.82 o 
  -3  -8   5      476.79      475.80     29.59 o 
  -2  -8   5      236.71      226.23     11.02 o 
  -1  -8   5      203.77      179.38      9.94 o 
   0  -8   5      546.51      616.15     33.82 o 
   1  -8   5      405.99      390.69     17.34 o 
   2  -8   5      229.76      233.87     11.65 o 
   3  -8   5      177.92      149.04     13.68 o 
   4  -8   5       48.42       31.28      8.94 o 
   5  -8   5       14.27       13.66      7.91 o 
  -6  -7   5       22.76       16.94      9.10 o 
  -5  -7   5       16.38       22.18      7.96 o 
  -4  -7   5        1.96       -2.56      4.51 o 
  -3  -7   5      249.92      241.81     11.45 o 
  -2  -7   5      361.35      365.92     15.50 o 
  -1  -7   5     1033.78      971.37     35.24 o 
   0  -7   5     1239.29     1256.26     43.39 o 
   1  -7   5      247.85      227.16     11.64 o 
   2  -7   5       33.13       33.47      4.56 o 
   3  -7   5       95.44       94.58      7.30 o 
   4  -7   5       71.93       92.32     11.92 o 
   5  -7   5       34.91       33.40      9.03 o 
  -6  -6   5       28.92       30.64     10.59 o 
  -5  -6   5       84.45       80.37     11.81 o 
  -4  -6   5      369.62      356.63     25.08 o 
  -3  -6   5      325.77      337.97     14.31 o 
  -2  -6   5      141.60      145.62      8.10 o 
  -1  -6   5        8.57        1.83      2.27 o 
   0  -6   5     1389.68     1388.91     48.59 o 
   1  -6   5      810.58      808.89     32.71 o 
   2  -6   5      347.23      332.15     14.33 o 
   3  -6   5      195.86      252.35     11.88 o 
   4  -6   5       21.91       23.87      8.37 o 
   5  -6   5        6.88       12.65      7.26 o 
  -6  -5   5       57.61       59.31     12.36 o 
  -5  -5   5       17.18       22.16      7.94 o 
  -4  -5   5       82.86       79.35     10.15 o 
  -3  -5   5      146.96      164.66     15.71 o 
  -2  -5   5      552.95      556.94     21.51 o 
  -1  -5   5     1647.44     1837.04     61.25 o 
   0  -5   5      823.17      790.91     29.39 o 
   1  -5   5      259.30      238.70     25.15 o 
   2  -5   5       32.03       22.91      3.86 o 
   3  -5   5      241.81      242.41     12.16 o 
   4  -5   5      121.04      131.05     13.48 o 
   5  -5   5       34.04       29.17      8.50 o 
  -6  -4   5        4.60       -6.57      6.57 o 
  -5  -4   5      120.72      157.09     15.69 o 
  -4  -4   5      113.18      121.63     12.95 o 
  -3  -4   5      643.75      631.66     24.06 o 
  -2  -4   5      448.37      411.16     16.25 o 
  -1  -4   5      447.87      468.74     17.89 o 
   0  -4   5      914.48     1015.07     28.35 o 
   1  -4   5      705.02      634.45     23.58 o 
   2  -4   5      444.68      505.95     18.78 o 
   3  -4   5      154.89      140.54      8.45 o 
   4  -4   5       11.96       18.34      7.74 o 
   5  -4   5        2.25        2.45      6.99 o 
  -6  -3   5       45.39       40.61     11.09 o 
  -5  -3   5       37.91       38.29      9.36 o 
  -4  -3   5        6.32        1.99      4.73 o 
  -3  -3   5      368.71      318.67     14.25 o 
  -2  -3   5      471.14      465.72     23.95 o 
  -1  -3   5     3890.39     3792.76    176.31 o 
   0  -3   5      415.55      346.89     11.63 o 
   1  -3   5      389.33      454.22     17.69 o 
   2  -3   5        5.60       11.43      2.98 o 
   3  -3   5      108.12       96.68     10.46 o 
   4  -3   5      224.31      260.67     18.35 o 
   5  -3   5       28.91       20.36      7.85 o 
  -6  -2   5        4.91        3.20      6.88 o 
  -5  -2   5      148.63      163.29     16.66 o 
  -4  -2   5      137.81      141.05     13.39 o 
  -3  -2   5      417.39      416.17     16.82 o 
  -2  -2   5      281.08      299.26     12.64 o 
  -1  -2   5      332.81      353.50     20.16 o 
   0  -2   5      932.02      794.85     27.54 o 
   2  -2   5      853.72      804.56     28.98 o 
   3  -2   5      125.23      129.10      8.12 o 
   4  -2   5        8.63       -1.91      5.98 o 
   5  -2   5        7.46        0.68      6.91 o 
  -6  -1   5       55.88       71.85     12.63 o 
  -5  -1   5       42.24       41.84      9.38 o 
  -4  -1   5        7.95        7.06      5.17 o 
  -3  -1   5      222.43      219.60     10.65 o 
  -2  -1   5      698.08      751.68     27.24 o 
  -1  -1   5     2504.99     2644.19    123.60 o 
   0  -1   5      691.38      683.42     24.09 o 
   1  -1   5      420.82      356.99     14.42 o 
   2  -1   5       11.71        7.70      3.91 o 
   3  -1   5       68.49       66.21      5.69 o 
   4  -1   5      130.77      129.76     13.72 o 
   5  -1   5       53.86       60.30     10.63 o 
  -6   0   5       16.17       12.08      7.80 o 
  -5   0   5      142.72      178.37     17.07 o 
  -4   0   5       53.34       55.32      8.79 o 
  -3   0   5      412.98      453.95     18.48 o 
  -2   0   5       30.99       17.50      5.31 o 
  -1   0   5        0.05       -2.65      2.65 o 
   0   0   5      288.74      340.22     12.84 o 
   1   0   5      909.24      870.70     30.04 o 
   2   0   5      311.04      316.71     13.10 o 
   3   0   5      351.47      331.75     14.13 o 
   4   0   5        4.32       10.65      6.95 o 
   5   0   5       11.37       -1.21      7.15 o 
  -6   1   5       55.88       53.30     11.48 o 
  -5   1   5       42.24       42.63      9.40 o 
  -4   1   5        7.95        3.97      5.11 o 
  -3   1   5      222.43      216.96     10.54 o 
  -2   1   5      698.08      697.42     36.91 o 
  -1   1   5     2504.99     2625.51     84.96 o 
   0   1   5      691.38      705.45     24.04 o 
   1   1   5      420.82      403.06     15.30 o 
   2   1   5       11.71        3.29      5.08 o 
   3   1   5       68.49       91.38     10.00 o 
   4   1   5      130.77      152.40     14.34 o 
   5   1   5       53.86       51.84     10.85 o 
  -6   2   5        4.91       10.48      8.24 o 
  -5   2   5      148.63      192.47     17.60 o 
  -4   2   5      137.81      147.60     14.00 o 
  -3   2   5      417.39      396.47     16.80 o 
  -2   2   5      281.08      289.14     10.99 o 
  -1   2   5      332.81      360.05     13.20 o 
   0   2   5      932.02      807.33     27.41 o 
   1   2   5      111.47       82.97      5.37 o 
   2   2   5      853.72      850.59     40.81 o 
   3   2   5      125.23      133.33     12.45 o 
   4   2   5        8.63        5.02      6.36 o 
   5   2   5        7.46        8.13      8.33 o 
  -6   3   5       45.39       41.62     10.78 o 
  -5   3   5       37.91       43.92     10.04 o 
  -4   3   5        6.32       10.47      3.58 o 
  -3   3   5      368.71      371.34     19.82 o 
  -2   3   5      471.14      452.75     16.48 o 
  -1   3   5     3890.39     3788.99    121.78 o 
   0   3   5      415.54      430.57     14.16 o 
   1   3   5      389.33      496.11     28.80 o 
   2   3   5        5.60       10.29      2.85 o 
   3   3   5      108.11      115.23     11.55 o 
   4   3   5      224.31      226.68     18.56 o 
   5   3   5       28.91       15.02      8.64 o 
  -6   4   5        4.60        4.38      7.74 o 
  -5   4   5      120.72      139.05     15.80 o 
  -4   4   5      113.18      139.52      8.54 o 
  -3   4   5      643.76      617.62     32.90 o 
  -2   4   5      448.37      394.47     14.92 o 
  -1   4   5      447.87      452.84     16.75 o 
   0   4   5      914.47      984.10     33.80 o 
   1   4   5      705.01      678.54     23.46 o 
   2   4   5      444.68      464.44     18.29 o 
   3   4   5      154.89      134.73     12.49 o 
   4   4   5       11.96       12.01      7.63 o 
   5   4   5        2.25       -5.37      7.41 o 
  -6   5   5       57.61       71.43     12.73 o 
  -5   5   5       17.18       26.13      8.48 o 
  -4   5   5       82.86       73.69      6.43 o 
  -3   5   5      146.96      161.73     12.03 o 
  -2   5   5      552.96      564.80     22.87 o 
  -1   5   5     1647.44     1715.27     46.77 o 
   0   5   5      823.17      850.04     28.19 o 
   1   5   5      259.30      254.30     10.98 o 
   2   5   5       32.03       23.25      3.67 o 
   3   5   5      241.81      296.78     18.30 o 
   4   5   5      121.04      120.02     13.63 o 
   5   5   5       34.04       28.41     10.23 o 
  -6   6   5       28.92       39.59     10.85 o 
  -5   6   5       84.45       76.67     11.94 o 
  -4   6   5      369.62      375.20     22.07 o 
  -3   6   5      325.77      315.53     13.34 o 
  -2   6   5      141.60      167.79      7.97 o 
  -1   6   5        8.57        0.99      1.60 o 
   0   6   5     1389.68     1396.41     37.79 o 
   1   6   5      810.58      812.19     28.38 o 
   2   6   5      347.23      339.82     14.12 o 
   3   6   5      195.86      200.71     16.50 o 
   4   6   5       21.91       30.27      8.92 o 
   5   6   5        6.88       13.30      8.94 o 
  -6   7   5       22.76       30.53     10.37 o 
  -5   7   5       16.38       12.71      7.60 o 
  -4   7   5        1.96        0.92      3.75 o 
  -3   7   5      249.92      245.81     11.05 o 
  -2   7   5      361.35      385.81     14.93 o 
  -1   7   5     1033.78      983.86     33.34 o 
   0   7   5     1239.29     1213.84     33.80 o 
   1   7   5      247.85      242.64     10.54 o 
   2   7   5       33.13       28.30      4.17 o 
   3   7   5       95.44       92.63     10.85 o 
   4   7   5       71.94       90.06     12.10 o 
   5   7   5       34.91       24.85     10.11 o 
  -6   8   5       21.51       14.99      9.10 o 
  -5   8   5       66.58       68.67     11.25 o 
  -4   8   5      172.30      175.67     13.81 o 
  -3   8   5      476.79      481.00     18.71 o 
  -2   8   5      236.71      247.82     10.96 o 
  -1   8   5      203.77      181.66      6.95 o 
   0   8   5      546.51      644.76     18.79 o 
   1   8   5      405.99      386.77     15.49 o 
   2   8   5      229.76      236.73     11.15 o 
   3   8   5      177.92      160.24     14.11 o 
   4   8   5       48.42       36.67      9.38 o 
   5   8   5       14.27       -0.96      9.47 o 
  -6   9   5       18.77        9.75      8.75 o 
  -5   9   5       20.02       21.90      8.18 o 
  -4   9   5       73.53       69.70      9.10 o 
  -3   9   5      207.38      211.28     10.50 o 
  -2   9   5      733.56      708.23     37.57 o 
  -1   9   5      810.93      897.58     25.47 o 
   0   9   5      365.69      418.59     13.42 o 
   1   9   5      113.80      118.06      6.12 o 
   2   9   5       82.31       88.27      6.56 o 
   3   9   5       36.04       41.78      8.72 o 
   4   9   5       98.60       72.66     11.59 o 
   5   9   5       30.54       19.27      9.71 o 
  -6  10   5       12.46       18.04      9.20 o 
  -5  10   5       39.58       40.13      9.36 o 
  -4  10   5      207.56      258.70     17.54 o 
  -3  10   5      813.52      773.92     41.54 o 
  -2  10   5      113.45      120.94      7.90 o 
  -1  10   5        0.04        1.64      2.45 o 
   0  10   5      240.99      256.34      9.26 o 
   1  10   5      106.05      108.79      5.91 o 
   2  10   5       52.58       69.60      6.22 o 
   3  10   5      189.95      222.38     16.83 o 
   4  10   5       32.39       42.43     10.32 o 
   5  10   5        7.06       10.30      9.43 o 
  -6  11   5       26.19       18.30      9.03 o 
  -4  11   5       11.62       16.29      6.66 o 
  -3  11   5       38.22       27.27      5.42 o 
  -2  11   5      853.69      898.92     32.34 o 
  -1  11   5     1079.49     1116.23     31.48 o 
   0  11   5      224.59      230.25      9.06 o 
   1  11   5       10.76       14.88      3.18 o 
   2  11   5      117.18      103.25      8.19 o 
   3  11   5       56.55       51.75      9.78 o 
   4  11   5       51.52       50.72     11.62 o 
  -4  12   5      101.17      132.52     13.76 o 
  -3  12   5       76.86      110.28      8.31 o 
  -2  12   5      297.86      285.52     13.75 o 
  -1  12   5       20.54       13.25      3.36 o 
   0  12   5       86.81       86.07      5.56 o 
   1  12   5      180.68      170.88      7.92 o 
   2  12   5      112.45      141.80      9.61 o 
   3  12   5       25.03        9.64      7.50 o 
   4  12   5       36.05       33.82     10.78 o 
  -5  13   5        3.74       15.04      7.50 o 
  -4  13   5       19.38        5.00      6.58 o 
  -3  13   5       22.82       24.51      5.26 o 
  -2  13   5      518.36      541.97     21.96 o 
  -1  13   5      803.39      857.48     25.43 o 
   0  13   5       86.00       88.76      8.46 o 
   1  13   5       11.07       12.02      3.56 o 
   2  13   5        5.52        7.86      4.76 o 
   3  13   5       31.42       32.14      6.47 o 
   4  13   5       58.54       66.85     12.98 o 
  -5  14   5       89.35       76.78     12.19 o 
  -4  14   5       14.35       18.41      7.67 o 
  -3  14   5       93.78       90.66     11.44 o 
  -2  14   5       44.49       48.58      6.49 o 
  -1  14   5        4.66       10.95      4.11 o 
   0  14   5       77.33       73.18     10.44 o 
   1  14   5      234.63      227.91      9.67 o 
   2  14   5      152.45      162.74     10.68 o 
   3  14   5       68.62       64.45     12.11 o 
   4  14   5        0.60        4.18      6.84 o 
  -5  15   5        2.18       -5.41      6.88 o 
  -4  15   5        3.68        5.15      6.93 o 
  -3  15   5       15.49       10.76      5.13 o 
  -2  15   5      277.15      250.38     13.49 o 
  -1  15   5      351.73      348.13     16.24 o 
   0  15   5      101.90      117.40      8.08 o 
   1  15   5       27.05       31.46      4.39 o 
   2  15   5        2.02        1.69      4.64 o 
   3  15   5       19.77       30.32     12.55 o 
   4  15   5       54.43       51.99     12.98 o 
  -5  16   5       48.91       48.94     11.38 o 
  -4  16   5       65.62       52.54     10.98 o 
  -3  16   5       51.37       59.84     10.85 o 
  -2  16   5       31.64       23.74      6.01 o 
  -1  16   5       25.72       28.85      5.94 o 
   0  16   5       95.67      101.73      6.83 o 
   1  16   5      126.60      124.46      9.42 o 
   2  16   5       81.22       86.86      8.46 o 
   3  16   5       33.21       30.99      7.14 o 
  -4  17   5        0.73        2.83      7.37 o 
  -3  17   5        3.03        3.75      5.20 o 
  -2  17   5      129.36      139.21     10.57 o 
  -1  17   5       74.57       64.57      7.67 o 
   0  17   5       66.90       66.30      5.91 o 
   1  17   5       19.86       18.66      4.36 o 
   2  17   5        8.13        4.72      6.80 o 
   3  17   5        5.74        2.39      6.16 o 
  -4  18   5       41.99       31.08     10.32 o 
  -3  18   5       81.72       78.02      8.90 o 
  -2  18   5       17.92       25.93      6.52 o 
  -1  18   5       39.49       37.72      6.90 o 
   0  18   5       35.36       31.59      5.14 o 
   1  18   5       89.47       75.99      6.49 o 
   2  18   5       21.18        8.66      5.83 o 
   3  18   5       10.69       19.05      6.86 o 
  -4  19   5        6.61       -1.21      7.71 o 
  -3  19   5        5.72        4.39      6.39 o 
  -2  19   5       43.80       40.71      7.56 o 
  -1  19   5       37.84       52.18     13.20 o 
   0  19   5       82.93       81.56      6.97 o 
   1  19   5        9.52        3.82      4.14 o 
   2  19   5        2.26        3.32      5.50 o 
  -3  20   5       37.67       40.43      7.94 o 
  -2  20   5       19.90       13.94      6.68 o 
  -1  20   5        6.76       -1.17      5.10 o 
   0  20   5       47.18       40.36      5.88 o 
   1  20   5       21.21       16.45      7.10 o 
   2  20   5       10.15        3.89      6.17 o 
  -3  21   5       27.87       30.44     10.59 o 
  -2  21   5       26.86       16.13      6.85 o 
  -1  21   5       43.82       45.62      8.12 o 
   0  21   5       25.47       32.23     10.37 o 
   1  21   5        5.45       -0.65      5.73 o 
   2  21   5        1.75        4.43      8.51 o 
  -2  22   5       15.83       11.44      8.46 o 
  -1  22   5        0.71       -5.22      5.64 o 
   0  22   5       10.45        4.56      8.49 o 
   1  22   5       13.93       13.55      8.88 o 
   0  23   5       17.33       14.75      9.25 o 
  -4 -17   6        0.25        9.25      9.32 o 
  -4 -16   6       42.20       47.78     11.03 o 
  -3 -16   6       50.42       35.55      9.82 o 
  -5 -15   6        8.53       24.16     10.43 o 
  -4 -15   6       11.30       13.61      8.53 o 
  -3 -15   6        3.82       -5.85      5.85 o 
  -5 -14   6       57.95       57.80     13.04 o 
  -4 -14   6       25.59       33.03      9.80 o 
  -3 -14   6       28.61       31.61      8.39 o 
  -2 -14   6      415.14      413.89     24.88 o 
  -1 -14   6        9.71       10.72      5.74 o 
   0 -14   6       85.29      111.72     11.99 o 
  -5 -13   6       27.59       28.80     10.34 o 
  -4 -13   6       22.81       10.11      7.83 o 
  -3 -13   6        4.83        9.93      6.51 o 
  -2 -13   6      164.80      168.31     14.04 o 
  -1 -13   6      588.72      625.59     35.14 o 
   0 -13   6       84.55       94.64     10.78 o 
   1 -13   6       16.04       17.36      6.20 o 
   4 -13   6       13.33        0.11      8.68 o 
  -5 -12   6       78.63       93.88     14.45 o 
  -4 -12   6       75.27      111.61     13.76 o 
  -3 -12   6       57.57       70.80     10.48 o 
  -2 -12   6      125.36      139.11      9.17 o 
  -1 -12   6       68.12       62.86      8.57 o 
   0 -12   6      125.45      118.78     12.21 o 
   1 -12   6      163.90      183.37     14.82 o 
   2 -12   6      242.09      262.49     19.29 o 
   3 -12   6       61.38       79.54     11.86 o 
   4 -12   6       15.09       18.28     10.04 o 
  -5 -11   6       18.19       26.92     10.04 o 
  -4 -11   6       41.49       40.77      9.75 o 
  -3 -11   6       46.89       40.90      8.35 o 
  -2 -11   6      122.01      133.20      8.69 o 
  -1 -11   6      528.83      507.48     30.53 o 
   0 -11   6      263.39      295.72     18.98 o 
   1 -11   6       23.87       25.51      6.55 o 
   2 -11   6        3.85        6.40      5.15 o 
   3 -11   6       55.08       52.30     10.52 o 
   4 -11   6       37.81       31.98     10.32 o 
  -6 -10   6        3.25        3.81      8.11 o 
  -5 -10   6       41.59       38.58     10.48 o 
  -4 -10   6      112.75      119.59     13.68 o 
  -3 -10   6       22.05       30.27      7.28 o 
  -2 -10   6       89.76       82.54     15.95 o 
  -1 -10   6        7.41        4.51      4.28 o 
   0 -10   6      219.47      229.13     16.66 o 
   1 -10   6      225.56      234.46     17.38 o 
   2 -10   6      193.34      182.80     10.69 o 
   3 -10   6       89.86      101.83     12.67 o 
   4 -10   6       13.30        8.83      8.64 o 
  -6  -9   6       36.34       39.26     11.24 o 
  -5  -9   6       23.66       36.80      9.86 o 
  -4  -9   6       13.44       20.97      7.69 o 
  -3  -9   6       86.38       92.93     11.09 o 
  -2  -9   6       98.27       93.71     11.35 o 
  -1  -9   6      599.95      596.02     28.29 o 
   0  -9   6      909.36      985.52     51.18 o 
   1  -9   6      110.03      105.65     10.98 o 
   2  -9   6       79.17       76.27      7.04 o 
   3  -9   6        6.79        3.19      4.12 o 
   4  -9   6       30.69       39.23      9.53 o 
  -6  -8   6        5.85        5.48      8.42 o 
  -5  -8   6       40.60       39.85     10.11 o 
  -4  -8   6       77.69       80.40     11.31 o 
  -3  -8   6      337.27      326.00     14.78 o 
  -2  -8   6      113.57       97.40      7.00 o 
  -1  -8   6       48.48       40.51      4.34 o 
   0  -8   6      297.08      317.16     19.71 o 
   1  -8   6      500.79      502.86     26.26 o 
   2  -8   6       68.96       83.15     22.57 o 
   3  -8   6      101.96      103.25      8.42 o 
   4  -8   6       27.34       13.33      8.20 o 
  -6  -7   6       43.56       56.18     12.49 o 
  -5  -7   6       24.64       23.08      8.17 o 
  -4  -7   6       45.05       46.56      9.14 o 
  -3  -7   6      235.47      226.70     12.91 o 
  -2  -7   6      294.89      324.29     16.76 o 
  -1  -7   6      537.39      598.56     22.69 o 
   0  -7   6     1965.61     1879.52     92.98 o 
   1  -7   6      123.88      116.84      7.65 o 
   2  -7   6       28.25       36.90      5.10 o 
   3  -7   6       47.67       56.80      6.70 o 
   4  -7   6       68.34       71.80     11.46 o 
   5  -7   6       22.05       13.76      9.10 o 
  -6  -6   6       16.23       16.86      9.31 o 
  -5  -6   6       33.58       31.02      9.03 o 
  -4  -6   6      309.31      277.95     20.80 o 
  -3  -6   6      498.59      497.65     20.74 o 
  -2  -6   6      106.71      131.16      7.51 o 
  -1  -6   6       22.11       30.73      3.72 o 
   0  -6   6      501.28      520.50     28.73 o 
   1  -6   6      463.41      464.43     18.74 o 
   2  -6   6      233.30      229.70     11.30 o 
   3  -6   6      153.77      132.93      9.04 o 
   4  -6   6       96.42       96.64     12.51 o 
   5  -6   6        5.42       -3.16      7.48 o 
  -6  -5   6       81.09       92.04     14.16 o 
  -5  -5   6       42.67       57.38     10.72 o 
  -4  -5   6        7.38       10.41      6.01 o 
  -3  -5   6      100.44       75.99      6.17 o 
  -2  -5   6      574.57      590.78     22.90 o 
  -1  -5   6      730.74      778.32     27.96 o 
   0  -5   6      805.86      846.14     41.60 o 
   1  -5   6      293.00      303.17     12.84 o 
   2  -5   6        0.72        6.97      3.43 o 
   3  -5   6       32.37       28.42      5.02 o 
   4  -5   6       31.22       21.72      8.50 o 
   5  -5   6       52.33       47.74     11.20 o 
  -6  -4   6        5.19       17.40      9.60 o 
  -5  -4   6       93.48      104.51     13.35 o 
  -4  -4   6      177.29      189.84     16.55 o 
  -3  -4   6      260.14      239.54     18.21 o 
  -2  -4   6      305.49      301.91     16.02 o 
  -1  -4   6       50.62       55.45      4.57 o 
   0  -4   6      215.93      232.07     10.65 o 
   1  -4   6     1224.12     1210.35     40.91 o 
   2  -4   6      509.14      536.16     20.58 o 
   3  -4   6      119.87      119.21      8.33 o 
   4  -4   6       44.85       50.06     10.17 o 
   5  -4   6        5.48        1.93      8.35 o 
  -6  -3   6       79.04      100.82     15.01 o 
  -5  -3   6       40.31       52.78     10.13 o 
  -4  -3   6       18.63       20.39      6.66 o 
  -3  -3   6      141.95      120.83      7.84 o 
  -2  -3   6      689.39      735.73     27.47 o 
  -1  -3   6      612.21      504.94     20.65 o 
   0  -3   6      939.19      839.58     24.17 o 
   1  -3   6       59.31       63.03      5.16 o 
   2  -3   6       93.87       87.80      6.45 o 
   3  -3   6       18.02       17.65      4.18 o 
   4  -3   6      118.55      138.22     14.14 o 
   5  -3   6       23.22       20.60      9.40 o 
  -6  -2   6        3.22        3.07      7.82 o 
  -5  -2   6       71.97       94.47     12.45 o 
  -4  -2   6      206.44      218.35     17.21 o 
  -3  -2   6      175.18      167.21      9.40 o 
  -2  -2   6      281.86      265.72     12.38 o 
  -1  -2   6      187.52      203.36     12.91 o 
   0  -2   6      631.30      571.59     20.34 o 
   1  -2   6      391.45      425.20     16.06 o 
   2  -2   6      332.64      344.31     13.89 o 
   3  -2   6      143.95      152.99     13.33 o 
   4  -2   6       25.19       24.74      8.37 o 
   5  -2   6        4.07        1.20      7.37 o 
  -6  -1   6       86.20      102.43     15.10 o 
  -5  -1   6      142.01      163.31     16.74 o 
  -4  -1   6        8.04       -0.88      4.71 o 
  -3  -1   6       15.00       14.26      3.47 o 
  -2  -1   6     1050.28     1046.70     37.64 o 
  -1  -1   6      854.16      825.97     41.03 o 
   0  -1   6      794.89      720.73     26.86 o 
   1  -1   6       12.73        8.63      2.74 o 
   2  -1   6      261.43      281.71     12.49 o 
   3  -1   6       47.47       48.42      5.30 o 
   4  -1   6      142.12      129.76     13.92 o 
   5  -1   6       26.71       24.09      9.21 o 
  -6   0   6        1.07       -6.53      6.53 o 
  -5   0   6       38.76       37.57      9.40 o 
  -4   0   6      174.03      167.32     15.36 o 
  -3   0   6       98.77      105.22      7.44 o 
  -2   0   6      359.81      338.86     20.23 o 
  -1   0   6      171.45      170.74     12.30 o 
   0   0   6      396.63      481.10     17.72 o 
   1   0   6      221.40      216.21      9.79 o 
   2   0   6      122.69      122.14     11.09 o 
   3   0   6      138.42      131.51      8.13 o 
   4   0   6       21.21       19.57      7.96 o 
   5   0   6       34.93       30.11      9.78 o 
  -6   1   6       86.20      111.54     15.17 o 
  -5   1   6      142.01      162.24     16.85 o 
  -4   1   6        8.04       10.92      5.87 o 
  -3   1   6       15.00       19.85      3.82 o 
  -2   1   6     1050.28     1010.13     51.62 o 
  -1   1   6      854.16      787.83     38.49 o 
   0   1   6      794.89      825.36     26.96 o 
   1   1   6       12.73        2.29      2.99 o 
   2   1   6      261.43      283.85     12.52 o 
   3   1   6       47.47       40.86      8.07 o 
   4   1   6      142.12      154.70     14.91 o 
   5   1   6       26.71       19.51      9.45 o 
  -6   2   6        3.22       -0.74      7.60 o 
  -5   2   6       71.97       96.24     13.30 o 
  -4   2   6      206.45      197.27     10.92 o 
  -3   2   6      175.18      185.49      9.70 o 
  -2   2   6      281.86      299.82     17.45 o 
  -1   2   6      187.52      165.23      7.66 o 
   0   2   6      631.31      547.02     20.11 o 
   1   2   6      391.45      389.71     15.81 o 
   2   2   6      332.64      295.42     13.54 o 
   3   2   6      143.95      151.96     13.44 o 
   4   2   6       25.19       29.50      9.08 o 
   5   2   6        4.07        8.09      8.44 o 
  -6   3   6       79.04      108.80     15.34 o 
  -5   3   6       40.31       55.58     11.14 o 
  -4   3   6       18.63       17.62      4.10 o 
  -3   3   6      141.95      149.81     11.13 o 
  -2   3   6      689.39      701.52     37.52 o 
  -1   3   6      612.21      572.54     19.51 o 
   0   3   6      939.19      836.39     28.97 o 
   1   3   6       59.31       64.21      5.10 o 
   2   3   6       93.87       80.06      6.24 o 
   3   3   6       18.02       29.98      7.72 o 
   4   3   6      118.55      138.04     14.68 o 
   5   3   6       23.22       26.68     10.26 o 
  -6   4   6        5.19        7.78      8.75 o 
  -5   4   6       93.48      100.01     13.85 o 
  -4   4   6      177.29      203.68     21.67 o 
  -3   4   6      260.14      262.08     16.42 o 
  -2   4   6      305.49      301.84     18.59 o 
  -1   4   6       50.62       53.35      5.52 o 
   0   4   6      215.93      247.53     10.09 o 
   1   4   6     1224.12     1164.43     40.55 o 
   2   4   6      509.14      513.53     28.43 o 
   3   4   6      119.87      139.69     13.06 o 
   4   4   6       44.85       36.08      9.80 o 
   5   4   6        5.48       -0.46      8.63 o 
  -6   5   6       81.09       96.73     14.73 o 
  -5   5   6       42.67       40.70     10.21 o 
  -4   5   6        7.38        5.47      3.62 o 
  -3   5   6      100.44       98.09      9.43 o 
  -2   5   6      574.58      583.22     31.85 o 
  -1   5   6      730.74      721.80     26.35 o 
   0   5   6      805.85      786.92     39.98 o 
   1   5   6      293.01      284.81     12.42 o 
   2   5   6        0.72       -0.60      1.58 o 
   3   5   6       32.37       33.16      7.80 o 
   4   5   6       31.22       46.91     10.37 o 
   5   5   6       52.33       44.85     11.66 o 
  -6   6   6       16.23        8.57      9.03 o 
  -5   6   6       33.58       35.51      9.97 o 
  -4   6   6      309.31      258.33     17.75 o 
  -3   6   6      498.59      546.73     29.24 o 
  -2   6   6      106.71       99.43      8.43 o 
  -1   6   6       22.11       30.11      6.30 o 
   0   6   6      501.28      515.58     19.11 o 
   1   6   6      463.41      487.20     18.41 o 
   2   6   6      233.30      217.41     15.41 o 
   3   6   6      153.77      154.74     13.57 o 
   4   6   6       96.42       81.91     12.43 o 
   5   6   6        5.42        1.66      8.55 o 
  -6   7   6       43.56       73.95     13.70 o 
  -5   7   6       24.64       19.00      8.37 o 
  -4   7   6       45.05       54.01      8.09 o 
  -3   7   6      235.47      275.03     17.27 o 
  -2   7   6      294.89      288.52     12.78 o 
  -1   7   6      537.39      574.36     21.78 o 
   0   7   6     1965.61     1943.81     51.93 o 
   1   7   6      123.88      122.38      7.36 o 
   2   7   6       28.25       30.58      4.48 o 
   3   7   6       47.67       45.61      8.83 o 
   4   7   6       68.34       92.14     13.13 o 
   5   7   6       22.05       17.01      9.95 o 
  -6   8   6        5.85        9.12      8.72 o 
  -5   8   6       40.60       35.36      9.45 o 
  -4   8   6       77.69       68.34      9.32 o 
  -3   8   6      337.27      332.24     21.22 o 
  -2   8   6      113.57      119.03      7.31 o 
  -1   8   6       48.48       49.54      4.94 o 
   0   8   6      297.08      305.78     10.65 o 
   1   8   6      500.79      533.85     20.01 o 
   2   8   6       68.96       83.08      6.71 o 
   3   8   6      101.96      146.20     13.65 o 
   4   8   6       27.34       29.42      9.25 o 
  -6   9   6       36.34       35.68     10.78 o 
  -5   9   6       23.66       17.51      8.18 o 
  -4   9   6       13.44       21.48      6.53 o 
  -3   9   6       86.38      106.70     11.11 o 
  -2   9   6       98.27       93.72      6.82 o 
  -1   9   6      599.95      566.42     32.73 o 
   0   9   6      909.35      996.05     28.34 o 
   1   9   6      110.03      119.44      6.39 o 
   2   9   6       79.17       75.73      6.66 o 
   3   9   6        6.79        9.84      7.14 o 
   4   9   6       30.69       25.34      9.36 o 
  -6  10   6        3.25        4.87      8.39 o 
  -5  10   6       41.59       40.57      9.78 o 
  -4  10   6      112.75      101.18     11.70 o 
  -3  10   6       22.05       18.87      6.51 o 
  -2  10   6       89.76       72.28      7.48 o 
  -1  10   6        7.41        5.85      3.61 o 
   0  10   6      219.47      235.34      9.14 o 
   1  10   6      225.56      249.90      9.81 o 
   2  10   6      193.34      172.93     14.60 o 
   3  10   6       89.86      115.99     13.33 o 
   4  10   6       13.30       14.49      8.92 o 
  -4  11   6       41.50       38.09      8.50 o 
  -3  11   6       46.89       29.35      7.39 o 
  -2  11   6      122.01      123.90     19.98 o 
  -1  11   6      528.83      559.86     21.64 o 
   0  11   6      263.38      255.28     10.01 o 
   1  11   6       23.87       30.23      4.94 o 
   2  11   6        3.85        1.99      4.43 o 
   3  11   6       55.08       63.61     11.22 o 
   4  11   6       37.81       27.13     10.30 o 
  -5  12   6       78.63       50.61      9.89 o 
  -4  12   6       75.27       48.48      9.54 o 
  -3  12   6       57.57       62.38      9.82 o 
  -2  12   6      125.36      151.20      9.65 o 
  -1  12   6       68.12       54.90      6.35 o 
   0  12   6      125.45      127.42      9.31 o 
   1  12   6      163.90      167.94      8.10 o 
   2  12   6      242.09      253.42     13.37 o 
   3  12   6       61.38       77.13     12.03 o 
   4  12   6       15.09       20.58     10.50 o 
  -5  13   6       27.59       13.88      8.04 o 
  -4  13   6       22.81       22.55      8.00 o 
  -3  13   6        4.83        9.08      6.40 o 
  -2  13   6      164.81      164.22     10.38 o 
  -1  13   6      588.72      615.76     24.51 o 
   0  13   6       84.55       84.28      7.58 o 
   1  13   6       16.04        8.36      3.58 o 
   2  13   6       24.56       34.10     14.22 o 
   3  13   6        4.68        8.98      6.26 o 
   4  13   6       13.33       14.05     10.15 o 
  -5  14   6       57.95       61.68     11.51 o 
  -4  14   6       25.59       13.39      7.34 o 
  -3  14   6       28.61       33.43      8.72 o 
  -2  14   6      415.14      368.82     17.45 o 
  -1  14   6        9.71       19.85      8.55 o 
   0  14   6       85.29       88.70      6.25 o 
   1  14   6      115.46      128.80      7.48 o 
   2  14   6      124.93      144.78     10.57 o 
   3  14   6       29.54       32.91      7.56 o 
   4  14   6        3.40        4.51      8.99 o 
  -5  15   6        8.53        6.93      7.96 o 
  -4  15   6       11.30        7.89      7.45 o 
  -3  15   6        3.82        2.65      6.18 o 
  -2  15   6       32.45       26.45      5.99 o 
  -1  15   6      522.59      486.69     20.92 o 
   0  15   6      120.72      125.29      9.44 o 
   1  15   6       30.61       35.23      4.86 o 
   2  15   6        4.64        2.81      5.30 o 
   3  15   6        1.96        5.27      6.27 o 
  -4  16   6       42.20       42.24     10.26 o 
  -3  16   6       50.42       48.62     14.99 o 
  -2  16   6       33.33       38.19      7.44 o 
  -1  16   6       40.10       51.98     13.85 o 
   0  16   6      129.60      123.52      9.60 o 
   1  16   6       98.09       97.54      9.02 o 
   2  16   6       52.99       43.80     15.39 o 
   3  16   6       13.67       19.38      9.92 o 
  -4  17   6        0.25        5.11      8.04 o 
  -3  17   6        1.63        4.91      6.25 o 
  -2  17   6       47.31       27.51      6.68 o 
  -1  17   6       70.59       72.54     10.85 o 
   0  17   6      145.86      157.26     11.10 o 
   1  17   6       43.32       49.47      8.08 o 
   2  17   6        0.21        0.71      5.40 o 
   3  17   6        2.35       10.34      8.75 o 
  -4  18   6       35.29       29.24     10.28 o 
  -3  18   6       17.73       20.31      6.66 o 
  -2  18   6        5.97       -2.41      4.80 o 
  -1  18   6       11.54        6.50      5.35 o 
   0  18   6       15.32       21.55      6.08 o 
   1  18   6       66.73       57.37      6.13 o 
   2  18   6       34.04       38.68     13.70 o 
  -3  19   6       18.83       21.02      6.69 o 
  -2  19   6       11.56       12.19      5.98 o 
  -1  19   6       56.49       72.81     12.58 o 
   0  19   6       58.95       61.62      8.03 o 
   1  19   6       17.02       16.51      4.90 o 
   2  19   6        0.88       -1.49      5.65 o 
  -3  20   6       23.20       21.31      7.45 o 
  -2  20   6       11.48        4.61      5.90 o 
  -1  20   6        1.01        1.10      7.60 o 
   0  20   6       25.03       17.51      6.23 o 
   1  20   6       12.35       19.25      9.75 o 
   2  20   6       12.17       13.46      9.36 o 
  -2  21   6       16.28        9.32      8.66 o 
  -1  21   6       24.34       21.14      7.29 o 
   0  21   6        6.59        1.38      7.62 o 
  -1  22   6        0.83        9.73      8.15 o 
   0  22   6        1.33        1.45      7.26 o 
  -4 -17   7        5.35        2.59      8.15 o 
  -4 -16   7       27.10        8.96      8.97 o 
  -4 -15   7        8.38       10.15      8.55 o 
  -2 -15   7       32.83       30.05      8.26 o 
  -1 -15   7       24.07       30.93      8.29 o 
   0 -15   7      109.03      105.95     12.85 o 
  -5 -14   7       11.79        2.74      8.33 o 
  -4 -14   7       43.04       36.23     10.52 o 
  -3 -14   7       24.58       32.04      9.25 o 
  -2 -14   7       61.61       60.98      9.75 o 
  -1 -14   7       10.20       14.03      6.93 o 
   0 -14   7        4.18        8.55      5.70 o 
   1 -14   7      102.92      109.83     12.91 o 
  -5 -13   7       23.54       13.48      9.21 o 
  -4 -13   7       20.29        4.28      7.98 o 
  -3 -13   7       15.81        0.75      6.09 o 
  -2 -13   7       54.96       63.19      9.65 o 
  -1 -13   7       74.74       81.32     10.68 o 
   0 -13   7       48.51       47.48      8.85 o 
   1 -13   7       20.22       22.09      7.28 o 
   2 -13   7        6.92       15.28      7.12 o 
  -5 -12   7       20.13       17.64      9.62 o 
  -4 -12   7       38.38       43.05     10.56 o 
  -3 -12   7      172.40      187.88     17.69 o 
  -2 -12   7       70.68       74.70     10.10 o 
  -1 -12   7       60.85       64.99      9.54 o 
   0 -12   7       49.94       44.52      8.44 o 
   1 -12   7      203.94      207.72     17.29 o 
   2 -12   7      174.10      188.74     16.61 o 
   3 -12   7       33.06       44.96     10.78 o 
  -5 -11   7       41.45       22.58     10.00 o 
  -4 -11   7        6.75        0.51      6.75 o 
  -3 -11   7        1.75       -4.60      4.60 o 
  -2 -11   7      124.21       82.28     10.15 o 
  -1 -11   7      199.59      219.77     16.59 o 
   0 -11   7      253.16      272.58     18.70 o 
   1 -11   7       83.42       70.14     10.15 o 
   2 -11   7        9.59       10.56      6.09 o 
   3 -11   7       22.92       31.43      9.34 o 
   4 -11   7       26.34       22.22      9.82 o 
  -5 -10   7       23.77       16.51      9.21 o 
  -4 -10   7      183.51      201.34     18.26 o 
  -3 -10   7       58.75       63.12      9.78 o 
  -2 -10   7       88.07       84.34      9.56 o 
  -1 -10   7       43.09       53.96      8.09 o 
   0 -10   7       80.41       70.21      9.73 o 
   1 -10   7      306.45      315.12     21.06 o 
   2 -10   7      138.82      158.76     10.62 o 
   3 -10   7       82.14       91.15      8.63 o 
   4 -10   7       15.71        4.86      8.81 o 
  -5  -9   7       50.25       52.43     11.31 o 
  -4  -9   7       21.33       27.77      8.24 o 
  -3  -9   7      180.99      199.13     16.33 o 
  -2  -9   7        4.11        0.29      2.35 o 
  -1  -9   7      229.38      210.40     15.87 o 
   0  -9   7      835.02      863.45     45.15 o 
   1  -9   7       46.82       46.86      8.05 o 
   2  -9   7        7.15        7.47      4.27 o 
   3  -9   7       51.32       37.15      6.29 o 
   4  -9   7       28.45       36.27      9.75 o 
  -6  -8   7        3.99        6.22      8.55 o 
  -5  -8   7       16.33       20.14      8.81 o 
  -4  -8   7      219.70      226.05     18.89 o 
  -3  -8   7      199.29      216.86     24.12 o 
  -2  -8   7       38.17       29.61      8.84 o 
  -1  -8   7       30.96       26.85      6.16 o 
   0  -8   7       85.32       75.07      9.40 o 
   1  -8   7      195.10      211.08     13.01 o 
   2  -8   7      187.44      186.34     10.83 o 
   3  -8   7      130.10      163.46     10.45 o 
   4  -8   7        5.24       -2.02      7.80 o 
  -6  -7   7       43.83       58.56     12.52 o 
  -5  -7   7       81.38       91.03     13.35 o 
  -4  -7   7       22.40       29.99      8.48 o 
  -3  -7   7       64.67       76.71      6.66 o 
  -2  -7   7       15.44       19.48      3.93 o 
  -1  -7   7      272.54      294.80     19.33 o 
   0  -7   7      612.42      597.73     33.43 o 
   1  -7   7      164.68      182.85      9.96 o 
   2  -7   7        8.20        6.09      3.69 o 
   3  -7   7       27.03       40.62      6.05 o 
   4  -7   7       29.40       14.34      8.44 o 
  -6  -6   7        7.31       -7.01      7.28 o 
  -5  -6   7       20.87       33.19      9.67 o 
  -4  -6   7      255.48      271.94     20.71 o 
  -3  -6   7      246.82      233.48     11.92 o 
  -2  -6   7       35.60       53.89      9.80 o 
  -1  -6   7       34.99       30.27      3.99 o 
   0  -6   7       25.49       37.66      6.84 o 
   1  -6   7      299.25      307.85     13.87 o 
   2  -6   7      132.24      140.58      9.07 o 
   3  -6   7       78.51       76.13      7.29 o 
   4  -6   7       33.00       25.64      9.18 o 
  -6  -5   7       71.48       90.11     14.36 o 
  -5  -5   7      110.53      110.67     14.57 o 
  -4  -5   7       71.89       82.65     11.00 o 
  -3  -5   7       42.25       58.20      5.75 o 
  -2  -5   7      148.12      129.73      8.21 o 
  -1  -5   7      564.55      523.50     28.11 o 
   0  -5   7      348.09      386.00     23.06 o 
   1  -5   7      154.97      169.37      9.22 o 
   2  -5   7        8.48       12.06      4.08 o 
   3  -5   7        7.26        6.60      4.06 o 
   4  -5   7        1.49       12.34      7.85 o 
  -6  -4   7        2.09        5.15      8.11 o 
  -5  -4   7       76.60       60.28     11.16 o 
  -4  -4   7      202.06      211.97     17.88 o 
  -3  -4   7      181.99      150.18     16.04 o 
  -2  -4   7      560.80      590.19     22.85 o 
  -1  -4   7       20.31       12.35      3.10 o 
   0  -4   7       68.78       60.06      5.07 o 
   1  -4   7      417.75      455.28     18.22 o 
   2  -4   7      251.00      237.82     11.82 o 
   3  -4   7       53.55       55.31      6.26 o 
   4  -4   7       68.44       61.33     10.70 o 
  -6  -3   7       96.23       83.86     14.16 o 
  -5  -3   7       70.62      102.45     13.37 o 
  -4  -3   7       98.20       99.92     12.21 o 
  -3  -3   7        9.29        8.95      3.62 o 
  -2  -3   7      175.42      156.48      9.14 o 
  -1  -3   7      714.53      716.36     26.74 o 
   0  -3   7      667.27      627.06     26.78 o 
   1  -3   7      195.05      216.04     15.30 o 
   2  -3   7       84.77       94.04      7.09 o 
   3  -3   7        1.47        1.82      4.83 o 
   4  -3   7        3.68        8.40      7.60 o 
  -6  -2   7        0.84        1.38      7.85 o 
  -5  -2   7      136.68      153.23     16.70 o 
  -4  -2   7      107.81      119.98     12.98 o 
  -3  -2   7      159.07      170.04     20.03 o 
  -2  -2   7      950.04      906.36     33.39 o 
  -1  -2   7       51.02       54.61      5.02 o 
   0  -2   7       26.45       32.63      5.18 o 
   1  -2   7      697.08      589.71     50.08 o 
   2  -2   7      206.72      224.21     11.25 o 
   3  -2   7      136.38      125.10      8.61 o 
   4  -2   7       34.22       34.15      8.94 o 
   5  -2   7       13.84       11.40      9.10 o 
  -6  -1   7       93.62       85.59     14.58 o 
  -5  -1   7      144.78      170.26     17.56 o 
  -4  -1   7       13.80       18.45      7.03 o 
  -3  -1   7      127.14      119.71      7.95 o 
  -2  -1   7      200.33      166.75      9.34 o 
  -1  -1   7      573.12      540.99     29.17 o 
   0  -1   7      414.40      378.34     15.09 o 
   1  -1   7      283.07      275.30     12.19 o 
   2  -1   7       51.07       51.94      5.49 o 
   3  -1   7       38.63       28.05      4.78 o 
   4  -1   7       44.81       36.28      9.38 o 
   5  -1   7       42.88       29.31     10.00 o 
  -6   0   7        1.22       -2.81      7.14 o 
  -5   0   7       58.15       80.15     12.65 o 
  -4   0   7      100.17       85.42     11.75 o 
  -3   0   7      159.21      147.48      9.06 o 
  -2   0   7      664.81      691.63     36.87 o 
  -1   0   7       71.22       64.68      7.96 o 
   0   0   7      123.19      101.29      6.21 o 
   1   0   7      374.35      444.87     17.40 o 
   2   0   7      535.31      527.49     20.63 o 
   3   0   7      127.01      131.58     13.08 o 
   4   0   7       52.86       47.98     10.02 o 
   5   0   7        0.58        4.34      7.91 o 
  -6   1   7       93.62       97.19     15.23 o 
  -5   1   7      144.78      184.35     18.17 o 
  -4   1   7       13.80       13.84      5.20 o 
  -3   1   7      127.14      111.90      7.89 o 
  -2   1   7      200.33      191.24     13.76 o 
  -1   1   7      573.12      506.45     29.04 o 
   0   1   7      414.40      392.26     15.00 o 
   1   1   7      283.07      279.47     13.13 o 
   2   1   7       51.07       47.34      9.07 o 
   3   1   7       38.63       36.80      7.98 o 
   4   1   7       44.81       46.71     10.15 o 
   5   1   7       42.88       47.85     11.09 o 
  -6   2   7        0.84       11.48      8.99 o 
  -5   2   7      136.68      174.71     18.32 o 
  -4   2   7      107.81       99.48     19.66 o 
  -3   2   7      159.07      156.17     12.78 o 
  -2   2   7      950.05      867.97     46.07 o 
  -1   2   7       51.02       53.74      7.58 o 
   0   2   7       26.45       30.15      3.59 o 
   1   2   7      697.08      606.87     22.26 o 
   2   2   7      206.72      230.55     11.24 o 
   3   2   7      136.38      149.35     13.72 o 
   4   2   7       34.22       40.96      9.75 o 
   5   2   7       13.84       16.66      9.42 o 
  -6   3   7       96.23       94.40     15.39 o 
  -5   3   7       70.62       70.31     12.80 o 
  -4   3   7       98.20      101.63      7.98 o 
  -3   3   7        9.29       14.84      5.09 o 
  -2   3   7      175.42      189.07     13.35 o 
  -1   3   7      714.53      675.17     37.46 o 
   0   3   7      667.27      631.98     22.82 o 
   1   3   7      195.05      201.98     10.11 o 
   2   3   7       84.77       80.98     13.36 o 
   3   3   7        1.47        7.21      6.58 o 
   4   3   7        3.68        2.45      7.25 o 
  -6   4   7        2.09        3.29      9.14 o 
  -5   4   7       76.60       71.23     12.41 o 
  -4   4   7      202.06      210.50     11.84 o 
  -3   4   7      181.99      187.64     13.54 o 
  -2   4   7      560.80      538.84     31.43 o 
  -1   4   7       20.31       11.94      4.67 o 
   0   4   7       68.78       48.78      4.49 o 
   1   4   7      417.75      455.75     17.91 o 
   2   4   7      251.00      244.47     11.86 o 
   3   4   7       53.55       36.96      8.92 o 
   4   4   7       68.44       69.68     11.79 o 
  -6   5   7       71.48       77.50     14.90 o 
  -5   5   7      110.53      114.61     15.17 o 
  -4   5   7       71.89       57.18     10.71 o 
  -3   5   7       42.25       53.59      7.89 o 
  -2   5   7      148.12      155.79     12.30 o 
  -1   5   7      564.55      556.35     30.14 o 
   0   5   7      348.09      374.04     15.51 o 
   1   5   7      154.97      158.13      8.85 o 
   2   5   7        8.48        6.76      3.69 o 
   3   5   7        7.26       -0.64      6.40 o 
   4   5   7        1.49        7.50      8.44 o 
  -6   6   7        7.31        6.33      8.92 o 
  -5   6   7       20.87       22.07      9.25 o 
  -4   6   7      255.48      248.42     18.13 o 
  -3   6   7      246.82      235.07     16.90 o 
  -2   6   7       35.60       23.34      6.25 o 
  -1   6   7       34.99       33.64      4.31 o 
   0   6   7       25.49       29.81      4.24 o 
   1   6   7      299.25      302.30     13.41 o 
   2   6   7      132.24      145.56     10.90 o 
   3   6   7       78.51       68.91     11.11 o 
   4   6   7       33.00       38.80     10.39 o 
  -6   7   7       43.83       56.66     13.19 o 
  -5   7   7       81.38       82.04     12.97 o 
  -4   7   7       22.40       33.56      7.36 o 
  -3   7   7       64.67       67.55      9.36 o 
  -2   7   7       15.44        7.08      4.73 o 
  -1   7   7      272.55      299.10     13.06 o 
   0   7   7      612.42      601.18     33.45 o 
   1   7   7      164.68      156.48      9.11 o 
   2   7   7        8.20        9.61      3.83 o 
   3   7   7       27.03       15.85      8.13 o 
   4   7   7       29.40       34.19      9.88 o 
  -6   8   7        3.99       20.58     10.00 o 
  -5   8   7       16.33       16.44      8.17 o 
  -4   8   7      219.70      214.45     16.88 o 
  -3   8   7      199.29      160.33     14.88 o 
  -2   8   7       38.17       51.60      8.17 o 
  -1   8   7       30.96       22.12      4.31 o 
   0   8   7       85.32       82.10      6.67 o 
   1   8   7      195.10      196.22     10.42 o 
   2   8   7      187.44      176.38     17.53 o 
   3   8   7      130.10      154.46     15.41 o 
   4   8   7        5.24       10.48      8.86 o 
  -5   9   7       50.25       56.66     11.44 o 
  -4   9   7       21.33       20.54      7.04 o 
  -3   9   7      180.99      175.57     15.32 o 
  -2   9   7        4.11       -0.13      4.60 o 
  -1   9   7      229.38      225.73     11.44 o 
   0   9   7      835.02      833.80     35.09 o 
   1   9   7       46.82       51.18      4.74 o 
   2   9   7        7.15        5.59      3.64 o 
   3   9   7       51.32       50.50     10.19 o 
   4   9   7       28.45       10.35      9.42 o 
  -4  10   7      183.51      190.65     16.50 o 
  -3  10   7       58.75       56.48      9.38 o 
  -2  10   7       88.07       76.19     10.21 o 
  -1  10   7       43.09       49.53      8.44 o 
   0  10   7       80.41       92.82      9.60 o 
   1  10   7      306.45      289.11     11.24 o 
   2  10   7      138.82      177.50     15.26 o 
   3  10   7       82.14       83.81     12.47 o 
   4  10   7       15.71       17.08      9.82 o 
  -4  11   7        6.75        3.31      5.87 o 
  -3  11   7        1.75        3.44      5.33 o 
  -2  11   7      124.21      111.89     12.21 o 
  -1  11   7      199.59      213.54     24.31 o 
   0  11   7      253.16      228.92     16.40 o 
   1  11   7       83.42       93.86      6.23 o 
   2  11   7        9.59       10.48      5.54 o 
   3  11   7       22.92       39.43      9.99 o 
   4  11   7       26.34       20.74     10.63 o 
  -5  12   7       20.13       12.63      7.69 o 
  -4  12   7       38.38       57.71     10.19 o 
  -3  12   7      172.40      174.36     16.22 o 
  -2  12   7       70.68       80.53     11.16 o 
  -1  12   7       60.85       75.80      7.34 o 
   0  12   7       49.94       41.74      5.90 o 
   1  12   7      203.94      216.72      9.67 o 
   2  12   7      174.10      193.79     12.13 o 
   3  12   7       33.06       53.70     11.40 o 
   4  12   7       10.16       16.75     10.50 o 
  -5  13   7       23.54       14.64      8.51 o 
  -4  13   7       20.29       12.43      7.14 o 
  -3  13   7       15.81       10.06      7.14 o 
  -2  13   7       54.96       61.24     10.21 o 
  -1  13   7       74.74       83.62      7.80 o 
   0  13   7       48.51       52.18      7.13 o 
   1  13   7       20.22       25.56      4.59 o 
   2  13   7        6.92       12.20      5.98 o 
   3  13   7       15.70       14.12      7.08 o 
  -5  14   7       11.79       15.32      8.44 o 
  -4  14   7       43.04       33.78      9.32 o 
  -3  14   7       24.58       30.53      8.88 o 
  -2  14   7       61.61       51.42     10.08 o 
  -1  14   7       10.20        7.96      4.98 o 
   0  14   7        4.18       -1.96      4.98 o 
   1  14   7      102.92      112.59     12.71 o 
   2  14   7      113.52      121.87     10.20 o 
   3  14   7       15.37       19.18      7.57 o 
  -4  15   7        8.38        8.15      7.96 o 
  -3  15   7        0.76       -5.50      5.50 o 
  -2  15   7       32.83       26.06      8.15 o 
  -1  15   7       24.07       20.08      5.78 o 
   0  15   7      109.03      104.98      9.15 o 
   1  15   7       58.39       53.56      7.23 o 
   2  15   7        8.73        3.14      5.61 o 
   3  15   7        7.52        8.77      7.29 o 
  -4  16   7       27.10       15.54      8.68 o 
  -3  16   7       39.76       47.41     10.98 o 
  -2  16   7       17.74       16.54      5.54 o 
  -1  16   7       40.77       53.33      7.48 o 
   0  16   7       10.90       18.99      5.97 o 
   1  16   7       56.01       46.65     19.46 o 
   2  16   7       14.48       29.28      7.04 o 
   3  16   7       16.50       13.79     10.13 o 
  -4  17   7        5.35        5.66      8.17 o 
  -3  17   7       10.39       -5.28      6.53 o 
  -2  17   7       38.25       24.21      6.58 o 
  -1  17   7       62.27       61.24      8.11 o 
   0  17   7      101.19      122.00     10.27 o 
   1  17   7       25.34       22.68      6.01 o 
   2  17   7        3.94       -0.53      6.89 o 
  -3  18   7       24.65       29.70     10.02 o 
  -2  18   7       11.14        1.80     11.52 o 
  -1  18   7       20.75       17.28      6.11 o 
   0  18   7       29.09       20.28      7.09 o 
   1  18   7       23.34       19.63      6.20 o 
   2  18   7       24.91        7.39      9.40 o 
  -3  19   7        1.87        3.77      8.02 o 
  -2  19   7       10.96        2.73      9.74 o 
  -1  19   7       43.27       59.55      8.39 o 
   0  19   7       97.02       81.55      9.34 o 
   1  19   7       16.47       26.15     10.26 o 
  -2  20   7        9.96        9.72      6.62 o 
  -1  20   7        2.65        4.97      6.01 o 
   0  20   7        3.39        3.84      5.76 o 
  -1  21   7       18.04       26.46      9.69 o 
   0  21   7       25.60       23.78      9.86 o 
  -2 -16   8       53.89       60.78     11.00 o 
  -1 -16   8        0.80        4.21      6.42 o 
   0 -16   8        1.44        0.20      6.20 o 
  -2 -15   8       34.29       34.70      9.03 o 
  -1 -15   8       16.11       20.08      7.83 o 
   0 -15   8       61.69       68.84     11.25 o 
   1 -15   8       52.35       51.44     10.50 o 
  -4 -14   8       35.71       38.53     10.94 o 
  -2 -14   8       46.91       77.52     11.42 o 
  -1 -14   8        1.42       -2.21      5.57 o 
   0 -14   8        0.23        0.44      5.76 o 
   1 -14   8       13.54       19.42      7.61 o 
  -4 -13   8       32.79       31.13     10.37 o 
  -2 -13   8       28.76       35.35      8.20 o 
  -1 -13   8       64.75       71.69     10.48 o 
   0 -13   8       46.14       41.82      9.18 o 
   1 -13   8       83.89       96.00     12.40 o 
   2 -13   8       10.51        6.84      6.47 o 
  -5 -12   8        7.31       -3.86      7.91 o 
  -4 -12   8       39.24       38.40     10.26 o 
  -2 -12   8      178.96      172.39     15.08 o 
  -1 -12   8        0.93        3.03      5.39 o 
   0 -12   8        8.76       10.13      6.33 o 
   1 -12   8       36.55       39.13      8.88 o 
   2 -12   8       87.61      101.63     13.26 o 
   3 -12   8       26.77       13.55      9.43 o 
  -5 -11   8       64.29       58.41     12.63 o 
  -4 -11   8       29.89       31.74      9.93 o 
  -3 -11   8       13.64       12.01      7.26 o 
  -2 -11   8       10.59       14.29      6.46 o 
  -1 -11   8       60.25       69.15      9.88 o 
   0 -11   8       23.55       18.63      6.93 o 
   1 -11   8      104.38      113.36     13.06 o 
   2 -11   8       10.57       19.99      7.60 o 
   3 -11   8        7.02        3.53      5.19 o 
  -5 -10   8        8.97        1.09      7.85 o 
  -4 -10   8       52.55       71.39     12.10 o 
  -3 -10   8      274.55      286.17     21.52 o 
  -2 -10   8      146.34      133.57     13.30 o 
  -1 -10   8       83.74       93.64     11.09 o 
   0 -10   8        6.12        9.64      5.83 o 
   1 -10   8       20.80       24.77      7.50 o 
   2 -10   8       72.41       92.78      8.74 o 
   3 -10   8       83.76       95.09      9.32 o 
  -5  -9   8       88.03      106.17     14.99 o 
  -4  -9   8       60.15       65.08     10.92 o 
  -3  -9   8        3.09       -2.39      3.61 o 
  -2  -9   8       23.26       26.50      6.84 o 
  -1  -9   8       24.73       24.99      7.04 o 
   0  -9   8      247.44      232.33     17.88 o 
   1  -9   8       36.75       37.09      8.31 o 
   2  -9   8        3.33       -2.18      4.10 o 
   3  -9   8        6.27        5.35      4.88 o 
   4  -9   8        9.03       -0.68      8.70 o 
  -5  -8   8        6.77        9.56      7.98 o 
  -4  -8   8      156.01      140.58     15.25 o 
  -3  -8   8      177.46      198.76     11.43 o 
  -2  -8   8      215.14      244.54     17.43 o 
  -1  -8   8       49.47       72.61      9.43 o 
   0  -8   8       22.09       21.00      6.51 o 
   1  -8   8       77.68       88.37     10.91 o 
   2  -8   8      113.85      126.75      9.45 o 
   3  -8   8       54.18       69.82      7.74 o 
   4  -8   8       23.83       18.65      9.21 o 
  -5  -7   8      101.43      121.16     15.32 o 
  -4  -7   8       65.02       86.23     12.27 o 
  -3  -7   8        2.90        8.21      3.90 o 
  -2  -7   8       17.36       18.59     12.58 o 
  -1  -7   8      182.91      190.10     15.04 o 
   0  -7   8      361.00      369.30     24.04 o 
   1  -7   8      211.76      231.61     11.97 o 
   2  -7   8        7.68        7.36      6.46 o 
   3  -7   8        4.32        9.49      5.04 o 
   4  -7   8        9.40        8.57      8.29 o 
  -5  -6   8       10.50       15.80      8.48 o 
  -4  -6   8      175.14      172.63     16.66 o 
  -3  -6   8      534.16      517.99     36.38 o 
  -2  -6   8       26.76       27.05      6.33 o 
  -1  -6   8      140.29      127.65     12.12 o 
   0  -6   8        6.12        2.68      4.43 o 
   1  -6   8      199.50      192.92     12.03 o 
   2  -6   8      102.74      122.29      8.67 o 
   3  -6   8       35.44       44.96      6.61 o 
   4  -6   8       31.28       21.77      9.47 o 
  -6  -5   8       38.44       46.53     12.49 o 
  -5  -5   8       97.10      112.22     14.77 o 
  -4  -5   8      125.26      123.12     13.79 o 
  -3  -5   8        5.87        5.30      3.46 o 
  -2  -5   8      265.02      280.80     21.50 o 
  -1  -5   8      116.90       92.82     10.37 o 
   0  -5   8      285.59      226.83     18.11 o 
   1  -5   8      199.76      249.13     12.12 o 
   2  -5   8       14.59       17.21      5.22 o 
   3  -5   8        1.39       -0.70      4.31 o 
   4  -5   8       33.27       39.32     10.26 o 
  -6  -4   8        0.61       -6.03      6.99 o 
  -5  -4   8       14.39       12.32      7.82 o 
  -4  -4   8      193.41      210.28     17.95 o 
  -3  -4   8      200.55      201.90     10.96 o 
  -2  -4   8       45.82       53.53      5.47 o 
  -1  -4   8      300.07      257.80     18.46 o 
   0  -4   8        8.03        7.96      4.62 o 
   1  -4   8      134.02      131.70      8.69 o 
   2  -4   8      238.59      258.74     12.82 o 
   3  -4   8       71.07       68.13      7.34 o 
   4  -4   8       10.28       19.13      9.08 o 
  -6  -3   8       38.94       36.16     11.14 o 
  -5  -3   8      106.75      106.92     14.53 o 
  -4  -3   8       82.04       77.94     11.35 o 
  -3  -3   8       15.07       15.00      4.10 o 
  -2  -3   8       75.69       82.47      6.96 o 
  -1  -3   8      139.10      134.39      9.10 o 
   0  -3   8      227.71      194.31     15.23 o 
   1  -3   8      259.31      261.49     19.92 o 
   2  -3   8       13.99       21.01      4.74 o 
   3  -3   8       39.04       45.50      8.12 o 
   4  -3   8       26.98       25.62      9.01 o 
  -6  -2   8        6.67        8.02      8.72 o 
  -5  -2   8       46.63       59.33     11.37 o 
  -4  -2   8      198.35      174.75     16.72 o 
  -3  -2   8      203.46      207.26     15.48 o 
  -2  -2   8      316.51      312.44     14.50 o 
  -1  -2   8      100.21      100.96      7.14 o 
   0  -2   8       78.97       77.57      9.20 o 
   1  -2   8      153.15      166.84      9.10 o 
   2  -2   8      287.39      279.25     13.39 o 
   3  -2   8       88.14       93.75      8.03 o 
   4  -2   8       14.89        9.34      8.09 o 
  -6  -1   8       50.55       60.71     12.95 o 
  -5  -1   8      107.18      115.82     14.97 o 
  -4  -1   8        6.06        6.20      6.29 o 
  -3  -1   8       16.99       16.15      5.82 o 
  -2  -1   8        8.39        6.89      3.46 o 
  -1  -1   8      604.30      626.69     33.49 o 
   0  -1   8      278.02      293.99     18.74 o 
   1  -1   8      139.18      131.79      8.75 o 
   2  -1   8       13.15       10.48      4.14 o 
   3  -1   8       26.49       32.16      5.46 o 
   4  -1   8       18.81       10.24      7.96 o 
  -6   0   8        0.95        2.57      7.78 o 
  -5   0   8       37.45       41.03     10.39 o 
  -4   0   8       80.80       75.36     11.66 o 
  -3   0   8      428.17      414.22     18.40 o 
  -2   0   8      385.77      390.02     23.78 o 
  -1   0   8      911.56      942.36     48.99 o 
   0   0   8      298.07      258.51     17.91 o 
   1   0   8      199.46      197.98     10.02 o 
   2   0   8      267.02      308.67     14.14 o 
   3   0   8       98.55      100.06     11.94 o 
   4   0   8       12.72        4.86      7.43 o 
  -6   1   8       50.55       65.21     13.74 o 
  -5   1   8      107.18      118.18     15.58 o 
  -4   1   8        6.06        7.65      4.38 o 
  -3   1   8       16.99       10.98      4.01 o 
  -2   1   8        8.39       21.37      5.87 o 
  -1   1   8      604.30      568.30     33.10 o 
   0   1   8      278.02      252.26     17.99 o 
   1   1   8      139.18      118.00      7.62 o 
   2   1   8       13.15       12.15      4.98 o 
   3   1   8       26.49       29.59      8.40 o 
   4   1   8       18.81       10.94      8.05 o 
  -6   2   8        6.67       -2.67      8.20 o 
  -5   2   8       46.63       43.62     11.13 o 
  -4   2   8      198.35      191.86     11.63 o 
  -3   2   8      203.46      202.88     11.50 o 
  -2   2   8      316.51      313.10     20.63 o 
  -1   2   8      100.21      101.31     10.68 o 
   0   2   8       78.97       79.21      9.31 o 
   1   2   8      153.15      147.18      8.69 o 
   2   2   8      287.39      279.43     13.17 o 
   3   2   8       88.14       97.56     11.81 o 
   4   2   8       14.89       10.15      8.31 o 
  -6   3   8       38.94       71.76     14.23 o 
  -5   3   8      106.75      111.56     15.23 o 
  -4   3   8       82.04       86.12      7.94 o 
  -3   3   8       15.07       16.20      6.22 o 
  -2   3   8       75.69       88.59     10.10 o 
  -1   3   8      139.10      107.66     11.57 o 
   0   3   8      227.71      218.28     15.76 o 
   1   3   8      259.31      232.15     11.47 o 
   2   3   8       13.99       19.90      4.57 o 
   3   3   8       39.04       37.66      9.01 o 
   4   3   8       26.98       26.08      9.32 o 
  -6   4   8        0.61        5.00      9.43 o 
  -5   4   8       14.39       13.65      8.31 o 
  -4   4   8      193.41      191.03     11.72 o 
  -3   4   8      200.55      187.20     15.14 o 
  -2   4   8       45.82       36.65      7.28 o 
  -1   4   8      300.07      300.57     19.51 o 
   0   4   8        8.03        3.22      4.67 o 
   1   4   8      134.02      153.99      8.70 o 
   2   4   8      238.59      260.81     12.83 o 
   3   4   8       71.07       71.65     10.85 o 
   4   4   8       10.28       15.67      9.53 o 
  -6   5   8       38.44       46.99     13.44 o 
  -5   5   8       97.10      105.69     15.19 o 
  -4   5   8      125.26      117.31      9.22 o 
  -3   5   8        5.87        4.73      5.09 o 
  -2   5   8      265.02      230.32     17.91 o 
  -1   5   8      116.90      118.53     11.51 o 
   0   5   8      285.59      296.73     17.92 o 
   1   5   8      199.76      201.08     12.27 o 
   2   5   8       14.59        8.04      4.25 o 
   3   5   8        1.39        1.21      7.19 o 
   4   5   8       33.27       28.98     10.34 o 
  -5   6   8       10.50       16.59      9.12 o 
  -4   6   8      175.14      177.30     15.10 o 
  -3   6   8      534.16      460.04     29.28 o 
  -2   6   8       26.76       30.38      7.15 o 
  -1   6   8      140.29      130.17     12.30 o 
   0   6   8        6.12        5.81      3.62 o 
   1   6   8      199.50      191.46     15.45 o 
   2   6   8      102.74      108.88      8.63 o 
   3   6   8       35.44       31.10      9.53 o 
   4   6   8       31.28       35.71     11.20 o 
  -5   7   8      101.43       99.66     14.86 o 
  -4   7   8       65.02       82.50     10.80 o 
  -3   7   8        2.90        1.95      5.15 o 
  -2   7   8       17.36       14.36      6.42 o 
  -1   7   8      182.91      171.53     14.90 o 
   0   7   8      361.00      381.92     16.26 o 
   1   7   8      211.76      197.27     16.61 o 
   2   7   8        7.68       -0.57      3.75 o 
   3   7   8        4.32        6.00      7.76 o 
   4   7   8        9.40       15.91      9.69 o 
  -5   8   8        6.77       -6.73      6.79 o 
  -4   8   8      156.01      134.27     13.79 o 
  -3   8   8      177.46      188.83     16.11 o 
  -2   8   8      215.14      227.75     17.82 o 
  -1   8   8       49.47       50.67      8.94 o 
   0   8   8       22.09       23.41      6.90 o 
   1   8   8       77.68       98.81      8.16 o 
   2   8   8      113.85      120.25      8.93 o 
   3   8   8       54.18       54.75     11.31 o 
   4   8   8       23.83       29.87     11.25 o 
  -5   9   8       88.03       78.51     13.33 o 
  -4   9   8       60.15       38.16      8.53 o 
  -3   9   8        3.09        7.19      5.87 o 
  -2   9   8       23.26       20.06      7.06 o 
  -1   9   8       24.73       33.91      7.80 o 
   0   9   8      247.44      234.65     12.15 o 
   1   9   8       36.75       43.73      6.25 o 
   2   9   8        3.33        2.30      6.90 o 
   3   9   8        6.27        9.01      8.75 o 
   4   9   8        9.03       -0.59      9.58 o 
  -4  10   8       52.55       83.36     11.35 o 
  -3  10   8      274.55      278.23     20.78 o 
  -2  10   8      146.34      184.09     15.80 o 
  -1  10   8       83.74       86.67     11.48 o 
   0  10   8        6.12        4.56      4.16 o 
   1  10   8       20.80       26.48      7.37 o 
   2  10   8       72.41       95.12     12.10 o 
   3  10   8       83.76       99.86     13.88 o 
   4  10   8        8.22        5.41     10.52 o 
  -5  11   8       64.29       58.57     10.67 o 
  -4  11   8       29.89       36.34      9.01 o 
  -3  11   8       13.64       11.37      6.84 o 
  -2  11   8       10.59        7.23      6.38 o 
  -1  11   8       60.25       45.13      9.23 o 
   0  11   8       23.55       27.90      5.60 o 
   1  11   8      104.38      125.08     16.63 o 
   2  11   8       10.57       15.98      6.18 o 
   3  11   8        7.02       19.29      9.62 o 
  -5  12   8        7.31       -3.05      6.88 o 
  -4  12   8       39.24       35.27      9.53 o 
  -3  12   8       87.46      114.46     13.98 o 
  -2  12   8      178.96      159.85     16.09 o 
  -1  12   8        0.93       -0.11      6.07 o 
   0  12   8        8.76        6.74      5.92 o 
   1  12   8       36.55       45.63      6.69 o 
   2  12   8       87.61      104.76      9.82 o 
   3  12   8       26.77       46.18      9.09 o 
  -4  13   8       32.79       20.21      8.64 o 
  -3  13   8        9.26        8.85      7.17 o 
  -2  13   8       28.76       39.41      9.43 o 
  -1  13   8       64.75       44.60      9.47 o 
   0  13   8       46.14       51.32      6.97 o 
   1  13   8       83.89       87.22      8.48 o 
   2  13   8       10.51       13.46     10.10 o 
   3  13   8        3.06        8.67      9.01 o 
  -4  14   8       35.71       42.68     10.57 o 
  -3  14   8       76.08       79.41     12.49 o 
  -2  14   8       46.91       78.66     12.19 o 
  -1  14   8        1.42       -0.81      5.68 o 
   0  14   8        0.23       -1.76      5.78 o 
   1  14   8       13.54       17.18      5.86 o 
   2  14   8       53.17       68.52     13.26 o 
   3  14   8       28.05       40.68     12.12 o 
  -4  15   8       10.84       19.77      8.79 o 
  -3  15   8        1.39        2.72      7.12 o 
  -2  15   8       34.29       30.51      9.42 o 
  -1  15   8       16.11       17.67      8.20 o 
   0  15   8       61.69       56.99      8.85 o 
   1  15   8       52.35       39.88     10.27 o 
   2  15   8        8.58       17.45     10.63 o 
   3  15   8       14.38       12.28     10.70 o 
  -3  16   8       31.59       54.86     11.79 o 
  -2  16   8       53.89       50.72     10.91 o 
  -1  16   8        0.80        2.11      6.88 o 
   0  16   8        1.44       -4.26      4.26 o 
   1  16   8       14.51       23.92      6.43 o 
   2  16   8       22.29       27.09     11.59 o 
  -3  17   8        1.14        0.70      7.30 o 
  -2  17   8        6.16       -2.65      6.60 o 
  -1  17   8       40.11       28.64      6.98 o 
   0  17   8       18.56       17.70      6.44 o 
   1  17   8       32.63       22.30      6.79 o 
  -3  18   8       21.72       19.79      9.93 o 
  -2  18   8       16.15       17.82      8.83 o 
  -1  18   8       13.49       11.88      7.37 o 
   0  18   8        0.67        1.99      5.53 o 
   1  18   8       17.77       11.71      9.91 o 
  -2  19   8        7.48        6.22      8.63 o 
  -1  19   8       11.72       13.21      8.48 o 
   0  19   8       60.30       48.80      8.22 o 
  -2 -17   9        5.39       10.11      8.51 o 
  -1 -17   9       20.12       35.27     10.67 o 
   0 -17   9       12.93       21.94      9.54 o 
  -2 -16   9       37.36       55.08     11.33 o 
  -1 -16   9       15.41       26.10      9.32 o 
   0 -16   9        0.34       -6.25      6.25 o 
   1 -16   9        7.42       13.31      8.31 o 
  -2 -15   9        6.19       15.71      7.94 o 
  -1 -15   9       21.37       18.32      8.48 o 
   0 -15   9       26.55       39.47     10.23 o 
   1 -15   9       56.67       65.86     11.68 o 
  -2 -14   9       64.72       76.78     11.75 o 
  -1 -14   9       16.36       16.61      7.74 o 
   0 -14   9        1.95        8.11      7.06 o 
   1 -14   9        1.08       10.24      6.77 o 
   2 -14   9       18.34       14.03      8.07 o 
  -2 -13   9       20.29       25.49      8.55 o 
  -1 -13   9       40.79       50.28     10.04 o 
   0 -13   9       62.40       70.16     11.64 o 
   1 -13   9       35.20       37.68      9.67 o 
   2 -13   9        9.33        6.44      7.43 o 
  -4 -12   9       39.33       39.28     10.54 o 
  -2 -12   9      110.08      126.12     13.90 o 
  -1 -12   9       42.07       49.80      9.99 o 
   0 -12   9        2.72        1.77      5.90 o 
   1 -12   9       17.78       10.74      7.06 o 
   2 -12   9       18.78       18.72      8.18 o 
   3 -12   9       13.72        5.17      7.69 o 
  -4 -11   9       47.38       34.52     10.08 o 
  -2 -11   9       15.99       30.80      7.94 o 
  -1 -11   9      123.13      120.03     13.41 o 
   0 -11   9       36.09       41.51      9.51 o 
   1 -11   9       44.26       47.15     10.13 o 
   2 -11   9       19.49       22.22      8.39 o 
   3 -11   9        0.49        4.43      5.44 o 
  -5 -10   9        1.40        8.63      8.64 o 
  -4 -10   9       64.94       60.50     11.46 o 
  -2 -10   9      165.37      203.23     16.40 o 
  -1 -10   9       46.26       64.55     10.08 o 
   0 -10   9        2.00       -0.83      4.95 o 
   1 -10   9        3.34        4.34      6.25 o 
   2 -10   9       43.92       53.17     10.78 o 
   3 -10   9       22.50       30.40      8.07 o 
  -5  -9   9       81.03       53.17     12.51 o 
  -4  -9   9       57.85       45.99     10.46 o 
  -3  -9   9       10.85        7.45      6.27 o 
  -2  -9   9       59.00       49.05      8.66 o 
  -1  -9   9       49.76       42.61      8.59 o 
   0  -9   9       44.81       71.87     10.57 o 
   1  -9   9       63.56       51.88      9.78 o 
   2  -9   9       33.51       30.56      9.96 o 
   3  -9   9        5.31       -0.91      4.89 o 
  -5  -8   9        2.84        4.06      8.04 o 
  -4  -8   9       73.15       50.74     10.89 o 
  -3  -8   9      167.74      166.01     10.95 o 
  -2  -8   9      209.78      224.40     17.75 o 
  -1  -8   9       61.20       71.19     10.04 o 
   0  -8   9       11.97        6.36      5.65 o 
   1  -8   9        8.04       10.30      6.16 o 
   2  -8   9       60.60       61.84      7.61 o 
   3  -8   9       41.00       43.80      7.34 o 
  -5  -7   9       71.82       73.14     13.50 o 
  -4  -7   9       75.08       66.96     11.64 o 
  -3  -7   9        8.86       14.26      4.53 o 
  -2  -7   9       41.60       41.97      8.44 o 
  -1  -7   9      105.51       84.74     11.20 o 
   0  -7   9      146.38      127.72     13.48 o 
   1  -7   9       34.43       30.27      5.62 o 
   2  -7   9       44.36       40.64      6.40 o 
   3  -7   9        1.26        2.29      4.80 o 
  -5  -6   9        0.95        2.15      7.80 o 
  -4  -6   9      129.11      134.10     14.95 o 
  -3  -6   9      137.68      138.57      9.53 o 
  -2  -6   9      102.14      129.19     12.45 o 
  -1  -6   9      149.84      141.73     13.17 o 
   0  -6   9       36.33       37.04      7.93 o 
   1  -6   9       27.41       33.85      5.71 o 
   2  -6   9       71.13       67.86      7.35 o 
   3  -6   9       39.18       43.34      7.05 o 
  -5  -5   9       88.81       86.42     13.76 o 
  -4  -5   9       63.30       82.87     11.97 o 
  -3  -5   9        7.81        6.45      3.95 o 
  -2  -5   9       59.97       45.24      8.20 o 
  -1  -5   9      209.24      185.76     15.72 o 
   0  -5   9      232.55      197.97     16.70 o 
   1  -5   9      189.60      192.46     16.22 o 
   2  -5   9        1.97        2.30      4.14 o 
   3  -5   9        7.71        6.53      4.83 o 
   4  -5   9       17.67       27.02      9.69 o 
  -5  -4   9        6.86        3.60      7.63 o 
  -4  -4   9      110.44      114.19     14.03 o 
  -3  -4   9      187.20      172.23     10.58 o 
  -2  -4   9      143.61      122.64     36.33 o 
  -1  -4   9      104.05       97.47     11.22 o 
   0  -4   9      145.08      114.31     12.05 o 
   1  -4   9      113.38       93.22     11.57 o 
   2  -4   9      107.32      102.54      8.37 o 
   3  -4   9       45.53       52.96      8.40 o 
   4  -4   9       13.61        9.49      8.83 o 
  -5  -3   9       70.98       70.27     12.49 o 
  -4  -3   9      106.23       92.91     12.87 o 
  -3  -3   9       12.72       17.70      4.68 o 
  -2  -3   9      200.69      194.93     11.01 o 
  -1  -3   9       62.33       63.45      8.66 o 
   0  -3   9      427.01      451.45     27.35 o 
   1  -3   9      107.77      121.49     12.60 o 
   2  -3   9       32.88       26.99      5.44 o 
   3  -3   9       25.38       23.38      5.75 o 
   4  -3   9       10.56       11.71      8.88 o 
  -5  -2   9        0.46       10.85      8.17 o 
  -4  -2   9      121.75      101.55     13.20 o 
  -3  -2   9      255.82      243.47     13.14 o 
  -2  -2   9      275.33      288.42     21.49 o 
  -1  -2   9       32.14       22.45      6.60 o 
   0  -2   9       67.38       67.55      9.34 o 
   1  -2   9       14.07       10.39      5.66 o 
   2  -2   9      133.35      117.83      8.92 o 
   3  -2   9       49.47       63.20      7.43 o 
   4  -2   9       16.89       15.41      9.53 o 
  -5  -1   9       61.35       41.64     10.92 o 
  -4  -1   9       59.71       48.55     10.08 o 
  -3  -1   9       29.65       19.41      5.00 o 
  -2  -1   9       43.05       56.37      6.11 o 
  -1  -1   9      170.94      206.67     15.10 o 
   0  -1   9       64.57       52.10      8.59 o 
   1  -1   9      151.52      154.11     13.81 o 
   2  -1   9       11.17       10.79      6.43 o 
   3  -1   9       11.89       10.43      7.71 o 
   4  -1   9        9.76        0.99      8.53 o 
  -5   0   9        3.80       -6.20      6.20 o 
  -4   0   9       16.43       18.16      5.23 o 
  -3   0   9      369.18      376.82     17.66 o 
  -2   0   9      388.75      344.36     16.01 o 
  -1   0   9        7.52       -1.84      4.84 o 
   0   0   9       39.18       24.55      6.69 o 
   1   0   9        5.26        0.64      4.49 o 
   2   0   9       84.12       93.71      7.70 o 
   3   0   9       81.48       84.80     11.40 o 
   4   0   9        7.26        5.30      8.42 o 
  -5   1   9       61.35       74.54     13.35 o 
  -4   1   9       59.71       55.93      7.02 o 
  -3   1   9       29.65       29.03      5.48 o 
  -2   1   9       43.05       46.01      8.57 o 
  -1   1   9      170.94      137.98     13.52 o 
   0   1   9       64.57       76.69      9.54 o 
   1   1   9      151.52      157.37     13.61 o 
   2   1   9       11.17       11.91      4.56 o 
   3   1   9       11.89        5.85      6.80 o 
   4   1   9        9.76       17.89      9.56 o 
  -5   2   9        0.46        6.07      7.56 o 
  -4   2   9      121.75       95.93      8.87 o 
  -3   2   9      255.82      253.19     15.46 o 
  -2   2   9      275.33      260.28     19.35 o 
  -1   2   9       32.14       42.41      8.04 o 
   0   2   9       67.38       89.86     10.39 o 
   1   2   9       14.07       16.86      5.92 o 
   2   2   9      133.35      138.13      9.01 o 
   3   2   9       49.47       46.25      9.99 o 
   4   2   9       16.89       30.25      9.82 o 
  -5   3   9       70.98       72.11     13.46 o 
  -4   3   9      106.23      110.77     24.60 o 
  -3   3   9       12.72       17.43      6.91 o 
  -2   3   9      200.69      191.33     16.04 o 
  -1   3   9       62.33       45.57      8.37 o 
   0   3   9      427.01      434.20     27.16 o 
   1   3   9      107.77      130.87     12.76 o 
   2   3   9       32.88       37.44      5.58 o 
   3   3   9       25.38       34.35      8.94 o 
   4   3   9       10.56        8.72      9.23 o 
  -5   4   9        6.86        8.28      8.46 o 
  -4   4   9      110.44      115.27     11.03 o 
  -3   4   9      187.20      190.56     15.69 o 
  -2   4   9      143.61      133.88     13.17 o 
  -1   4   9      104.05      111.06     12.12 o 
   0   4   9      145.08      127.56     12.69 o 
   1   4   9      113.38      115.14     11.79 o 
   2   4   9      107.32      118.10     12.23 o 
   3   4   9       45.53       56.44     10.76 o 
   4   4   9       13.61       12.10      9.20 o 
  -5   5   9       88.81       98.55     14.68 o 
  -4   5   9       63.30       62.84      7.52 o 
  -3   5   9        7.81        7.10      5.72 o 
  -2   5   9       59.97       50.57      9.01 o 
  -1   5   9      209.24      218.29     16.92 o 
   0   5   9      232.55      249.70     18.00 o 
   1   5   9      189.60      197.27     16.05 o 
   2   5   9        1.97        2.57      5.39 o 
   3   5   9        7.71        7.39      8.39 o 
   4   5   9       17.67       13.46     10.21 o 
  -5   6   9        0.95        4.87      7.30 o 
  -4   6   9      129.11      118.32     13.19 o 
  -3   6   9      137.68      160.05     14.36 o 
  -2   6   9      102.14      102.99     12.23 o 
  -1   6   9      149.84      128.79     13.35 o 
   0   6   9       36.33       32.99      8.13 o 
   1   6   9       27.41       30.75      7.74 o 
   2   6   9       71.13       73.87     10.21 o 
   3   6   9       39.18       61.63     11.38 o 
   4   6   9        9.88       13.44     10.70 o 
  -5   7   9       71.82       76.06     13.35 o 
  -4   7   9       75.08       64.73     10.26 o 
  -3   7   9        8.86        8.35      6.07 o 
  -2   7   9       41.60       45.94      9.05 o 
  -1   7   9      105.51      111.85     12.14 o 
   0   7   9      146.38      155.16     14.55 o 
   1   7   9       34.43       35.05      8.17 o 
   2   7   9       44.36       32.44      7.65 o 
   3   7   9        1.26        2.00      8.50 o 
   4   7   9       14.91       24.07     10.89 o 
  -5   8   9        2.84       -6.99      6.99 o 
  -4   8   9       73.15       92.72     11.64 o 
  -3   8   9      167.74      182.71     15.91 o 
  -2   8   9      209.77      242.53     18.79 o 
  -1   8   9       61.20       65.93     10.23 o 
   0   8   9       11.97       12.80      6.33 o 
   1   8   9        8.04        7.47      4.50 o 
   3   8   9       41.00       45.33     11.48 o 
  -5   9   9       81.03       58.79     11.99 o 
  -4   9   9       57.85       44.69      9.53 o 
  -3   9   9       10.85        5.11      6.16 o 
  -2   9   9       59.00       36.82      9.20 o 
  -1   9   9       49.76       58.70      9.71 o 
   0   9   9       44.81       53.35      9.62 o 
   1   9   9       63.56       83.77      8.03 o 
   3   9   9        5.31       14.68      9.69 o 
  -4  10   9       64.94       66.85     10.83 o 
  -3  10   9      175.82      190.12     17.10 o 
  -2  10   9      165.37      166.89     16.53 o 
  -1  10   9       46.26       48.97      9.71 o 
   0  10   9        2.00       -3.48      5.00 o 
   1  10   9        3.34        3.74      4.76 o 
   2  10   9       43.92       73.89     13.65 o 
  -4  11   9       47.37       44.80      9.84 o 
  -3  11   9        9.57        9.01      7.06 o 
  -2  11   9       15.99        8.31      6.77 o 
  -1  11   9      123.14      119.61     13.90 o 
   0  11   9       36.09       27.90      8.28 o 
   1  11   9       44.26       52.64      8.12 o 
   2  11   9       19.49       25.29     11.31 o 
  -4  12   9       39.33       37.98      9.69 o 
  -3  12   9      134.64      171.82     17.08 o 
  -2  12   9      110.08      106.72     13.92 o 
  -1  12   9       42.07       47.59     10.11 o 
   0  12   9        2.72       -3.86      5.77 o 
   1  12   9       17.78       14.01      5.87 o 
   2  12   9       18.78       49.49     12.62 o 
  -4  13   9       32.86       40.35     10.28 o 
  -3  13   9       11.20       14.34      7.69 o 
  -2  13   9       20.29       24.04      8.66 o 
  -1  13   9       40.79       39.82     10.00 o 
   0  13   9       62.40       47.45     10.46 o 
   1  13   9       35.20       34.47      6.80 o 
   2  13   9        9.33       14.62     11.75 o 
  -4  14   9       20.41        5.43      7.91 o 
  -3  14   9       85.29       61.13     11.92 o 
  -2  14   9       64.72       46.75     10.89 o 
  -1  14   9       16.36       22.57      9.05 o 
   0  14   9        1.95        0.92      6.40 o 
   1  14   9        1.08        7.42      9.89 o 
   2  14   9       18.34       31.74     12.89 o 
  -3  15   9        0.86       -0.64      7.15 o 
  -2  15   9        6.19        6.62      7.54 o 
  -1  15   9       21.37       25.47      9.53 o 
   0  15   9       26.55       29.79      9.60 o 
   1  15   9       56.67       52.74      8.05 o 
   2  15   9        8.91        3.68     10.81 o 
  -3  16   9       42.61       39.04     11.16 o 
  -2  16   9       37.36       38.64     10.68 o 
  -1  16   9       15.41       -3.66      7.19 o 
   0  16   9        0.34       -3.73      6.80 o 
   1  16   9        7.42        8.69      6.07 o 
  -2  17   9        5.39       -6.38      6.42 o 
  -1  17   9       20.12       33.12     10.85 o 
   0  17   9       12.93       11.86      8.61 o 
   1  17   9       29.31       12.85     10.37 o 
  -1  18   9       11.54       11.53      8.66 o 
   0  18   9        3.45       -3.97      7.58 o 
  -2 -16  10       37.07       48.81     11.44 o 
  -1 -16  10       32.70       53.90     12.10 o 
   0 -16  10        0.98        6.11      7.87 o 
  -2 -15  10        4.01        2.30      7.65 o 
  -1 -15  10       17.43        4.62      7.91 o 
   0 -15  10       52.16       55.08     12.10 o 
   1 -15  10       22.88       26.52      9.97 o 
  -2 -14  10       98.99       92.03     13.52 o 
  -1 -14  10       12.59        6.91      7.36 o 
   0 -14  10        0.48       -2.63      6.49 o 
   1 -14  10        0.15        0.77      6.60 o 
  -2 -13  10        6.98        3.95      7.04 o 
  -1 -13  10       30.40       36.36     10.00 o 
   0 -13  10       43.43       32.37      9.88 o 
   1 -13  10       24.70       12.23      7.74 o 
   2 -13  10       11.61       10.96      7.98 o 
  -2 -12  10       47.51       37.79      9.73 o 
  -1 -12  10       34.75       41.38      9.89 o 
   0 -12  10        3.73        6.71      6.86 o 
   1 -12  10        1.77        2.04      6.44 o 
   2 -12  10       17.20       23.08      9.20 o 
  -2 -11  10        5.81       -1.25      5.98 o 
  -1 -11  10       27.16       31.23      8.61 o 
   0 -11  10       45.72       50.30     10.45 o 
   1 -11  10       34.93       43.44     10.37 o 
   2 -11  10       19.60       25.89      9.27 o 
  -3 -10  10       57.90       34.52      8.92 o 
  -2 -10  10      133.54      106.76     13.06 o 
  -1 -10  10       29.84       36.52      9.14 o 
   0 -10  10        8.36        9.20      6.75 o 
   1 -10  10        7.30       12.27      7.19 o 
   2 -10  10       17.19       17.43      8.55 o 
  -4  -9  10       42.54       39.48     10.21 o 
  -3  -9  10        9.28        1.40      5.87 o 
  -2  -9  10       38.47       40.20      8.90 o 
  -1  -9  10       59.15       47.93      9.64 o 
   0  -9  10       47.35       39.67      9.43 o 
   1  -9  10       54.19       55.06     10.56 o 
   2  -9  10       14.23       22.15      6.38 o 
   3  -9  10        1.12       -5.11      8.30 o 
  -4  -8  10       10.04       11.05      7.85 o 
  -3  -8  10       83.84       50.74      9.71 o 
  -2  -8  10      131.63      142.27     14.66 o 
  -1  -8  10       91.46       95.15     12.01 o 
   0  -8  10        2.18        3.73      6.09 o 
   1  -8  10       30.27       27.00      8.35 o 
   2  -8  10       41.34       39.98      9.91 o 
   3  -8  10       14.51       17.74      6.31 o 
  -5  -7  10       31.35       36.52     11.22 o 
  -4  -7  10       85.29       80.11     12.52 o 
  -3  -7  10        1.51        3.24      6.05 o 
  -2  -7  10       52.97       50.87      9.40 o 
  -1  -7  10       54.31       54.91      9.80 o 
   0  -7  10      104.39      112.27     12.91 o 
   1  -7  10       56.07       46.56      9.58 o 
   2  -7  10       25.90       27.88      8.63 o 
   3  -7  10        2.08        0.05      5.35 o 
  -5  -6  10        2.67        8.97      8.68 o 
  -4  -6  10       39.33       34.22      9.36 o 
  -3  -6  10      124.02      136.92     13.70 o 
  -2  -6  10      104.25      116.96     12.60 o 
  -1  -6  10      101.34       97.06     12.08 o 
   0  -6  10       63.10       64.75     10.15 o 
   1  -6  10       72.77       70.71     10.83 o 
   2  -6  10        8.73       11.22      6.97 o 
   3  -6  10       26.76       27.02      6.79 o 
  -5  -5  10       36.57       13.98      9.25 o 
  -4  -5  10       76.25       77.77     12.23 o 
  -3  -5  10       11.79       10.19      4.63 o 
  -2  -5  10        8.86       -4.76      4.76 o 
  -1  -5  10      144.47      132.25     13.57 o 
   0  -5  10       60.49       74.00     10.48 o 
   1  -5  10       64.23       55.96      9.65 o 
   2  -5  10       29.64       31.85      8.53 o 
   3  -5  10        2.96        1.84      5.14 o 
  -5  -4  10        2.08       -5.57      5.57 o 
  -4  -4  10       38.82       27.95      9.10 o 
  -3  -4  10      123.41      145.96     10.02 o 
  -2  -4  10      221.99      220.80     17.36 o 
  -1  -4  10      176.22      179.53     15.37 o 
   0  -4  10       50.76       62.53      9.62 o 
   1  -4  10        6.77       -0.37      4.91 o 
   2  -4  10        2.27        1.86      5.68 o 
   3  -4  10       25.04       27.94      6.39 o 
  -5  -3  10       21.82       15.69      9.31 o 
  -4  -3  10       90.07       92.96     13.20 o 
  -3  -3  10       48.86       43.60      6.22 o 
  -2  -3  10        0.21       -2.35      5.02 o 
  -1  -3  10      139.55      127.10     12.78 o 
   0  -3  10       68.51       61.35      9.77 o 
   1  -3  10       44.02       57.69      9.53 o 
   2  -3  10       36.49       33.14      8.66 o 
   3  -3  10        2.42        2.70      4.92 o 
  -5  -2  10        0.73       -7.19      7.19 o 
  -4  -2  10       33.52       40.64      9.99 o 
  -3  -2  10      224.03      230.86     12.95 o 
  -2  -2  10      274.37      269.31     19.09 o 
  -1  -2  10       43.07       29.33      7.56 o 
   0  -2  10      161.09      161.27     14.51 o 
   1  -2  10       36.11       22.18      7.37 o 
   2  -2  10       25.33       33.86      8.42 o 
   3  -2  10       36.11       36.08      9.78 o 
  -5  -1  10       37.66       42.15     11.70 o 
  -4  -1  10       55.62       53.79     11.13 o 
  -3  -1  10       35.59       37.77     12.08 o 
  -2  -1  10        0.34       -3.26      3.26 o 
  -1  -1  10      170.58      170.70     15.04 o 
   0  -1  10       35.63       26.41      7.19 o 
   1  -1  10      135.03      159.17     14.55 o 
   2  -1  10       73.40       73.93     11.07 o 
   3  -1  10        4.64        4.38      8.07 o 
  -5   0  10        0.03       -0.50      7.15 o 
  -4   0  10       45.22       49.35      9.71 o 
  -3   0  10      239.10      235.31     13.29 o 
  -2   0  10      315.79      302.63     14.98 o 
  -1   0  10       32.42       28.65      7.78 o 
   0   0  10       32.93       34.19      7.74 o 
   1   0  10        3.99        0.86      5.13 o 
   2   0  10       44.83       38.99      8.63 o 
   3   0  10       73.95       83.51     12.27 o 
  -5   1  10       37.66       35.75     10.98 o 
  -4   1  10       55.62       54.13     10.23 o 
  -3   1  10       35.59       33.01      6.70 o 
  -2   1  10        0.34       -4.87      4.87 o 
  -1   1  10      170.58      174.10     15.12 o 
   0   1  10       35.63       42.78      8.42 o 
   1   1  10      135.03      127.72     13.42 o 
   2   1  10       73.40       83.31     11.35 o 
  -5   2  10        0.73        4.17      7.89 o 
  -4   2  10       33.52       42.19      6.99 o 
  -3   2  10      224.03      214.87     12.79 o 
  -2   2  10      274.37      236.74     18.87 o 
  -1   2  10       43.07       36.27      8.31 o 
   0   2  10      161.09      153.03     14.31 o 
   1   2  10       36.11       30.56      7.63 o 
   2   2  10       25.33       13.96      7.15 o 
  -5   3  10       21.82       38.29     11.57 o 
  -4   3  10       90.07       78.40      9.28 o 
  -3   3  10       48.86       32.99      8.68 o 
  -2   3  10        0.21       -3.42      5.17 o 
  -1   3  10      139.55      106.70     12.51 o 
   0   3  10       68.51       79.91     10.59 o 
   1   3  10       44.02       50.30      9.12 o 
   2   3  10       36.49       36.76      8.35 o 
  -5   4  10        2.08        2.67      7.91 o 
  -4   4  10       38.82       35.66      6.73 o 
  -3   4  10      123.41      140.65     14.73 o 
  -2   4  10      221.99      223.37     18.37 o 
  -1   4  10      176.22      160.31     15.45 o 
   0   4  10       50.77       56.77      9.65 o 
   1   4  10        6.77       11.24      6.58 o 
   2   4  10        2.27        2.72      5.20 o 
  -5   5  10       36.57       47.65     11.81 o 
  -4   5  10       76.25       82.60      8.85 o 
  -3   5  10       11.79        8.50      6.90 o 
  -2   5  10        8.86        5.08      6.34 o 
  -1   5  10      144.47      116.65     13.59 o 
   0   5  10       60.49       58.87     10.08 o 
   1   5  10       64.23       63.50      9.89 o 
   2   5  10       29.64       27.24      8.17 o 
  -5   6  10        2.67        9.07      8.61 o 
  -4   6  10       39.33       30.12      8.85 o 
  -3   6  10      124.02      110.77     13.63 o 
  -2   6  10      104.25      103.83     13.19 o 
  -1   6  10      101.33      113.73     13.42 o 
   0   6  10       63.10       59.79     10.30 o 
   1   6  10       72.77       64.66     10.37 o 
   2   6  10        8.73       20.36      7.54 o 
  -5   7  10       31.35       26.00     10.11 o 
  -4   7  10       85.29       74.72     11.46 o 
  -3   7  10        1.51        5.52      6.16 o 
  -2   7  10       52.97       38.10      9.45 o 
  -1   7  10       54.31       62.55     10.70 o 
   0   7  10      104.39       90.13     12.56 o 
   1   7  10       56.07       63.15     10.35 o 
  -4   8  10       10.04        2.21      6.31 o 
  -3   8  10       83.84       65.51     11.05 o 
  -2   8  10      131.63      145.30     15.26 o 
  -1   8  10       91.46       73.41     11.75 o 
   0   8  10        2.18        1.77      6.25 o 
   1   8  10       30.27       44.06      9.45 o 
  -4   9  10       42.54       39.21      9.65 o 
  -3   9  10        9.28        5.54      6.40 o 
  -2   9  10       38.47       33.45      9.54 o 
  -1   9  10       59.15       67.20     10.94 o 
   0   9  10       47.35       76.28     11.77 o 
   1   9  10       54.19       55.81     10.76 o 
  -4  10  10       15.29        9.97      7.39 o 
  -3  10  10       57.90       76.95     11.81 o 
  -2  10  10      133.54      114.98     14.11 o 
  -1  10  10       29.84       31.98      8.96 o 
   0  10  10        8.36       19.31      7.89 o 
   1  10  10        7.30        4.38      6.99 o 
   2  10  10       17.19       20.95     12.25 o 
  -4  11  10       23.94       17.95      8.63 o 
  -3  11  10        6.32        2.34      6.88 o 
  -2  11  10        5.81       17.80      8.17 o 
  -1  11  10       27.16       48.05     10.30 o 
   0  11  10       45.72       36.63      9.86 o 
   1  11  10       34.93       50.08     11.00 o 
   2  11  10       19.60       24.79     12.49 o 
  -4  12  10       16.90        8.72      7.85 o 
  -3  12  10       62.96       52.89     11.25 o 
  -2  12  10       47.51       56.35     11.33 o 
  -1  12  10       34.75       25.76      9.32 o 
   0  12  10        3.73        5.90      7.08 o 
   1  12  10        1.77        0.59      6.62 o 
   2  12  10       17.20       24.99     13.19 o 
  -3  13  10        7.66        6.46      7.47 o 
  -2  13  10        6.98        1.09      6.86 o 
  -1  13  10       30.40       29.57      9.73 o 
   0  13  10       43.43       48.27     10.72 o 
   1  13  10       24.70       14.69      8.40 o 
   2  13  10       11.61       22.57     13.08 o 
  -3  14  10       35.71       26.11      9.75 o 
  -2  14  10       98.99       70.12     12.58 o 
  -1  14  10       12.59       24.57      9.56 o 
   0  14  10        0.48       -0.24      6.51 o 
   1  14  10        0.15        5.57      7.67 o 
  -2  15  10        4.01        7.52      7.47 o 
  -1  15  10       17.43        9.54      7.80 o 
   0  15  10       52.16       56.86     12.08 o 
   1  15  10       22.88       25.34      9.86 o 
  -2  16  10       37.07       35.93     10.59 o 
  -1  16  10       32.70       42.79     11.48 o 
   0  16  10        0.98       -5.90      5.90 o 
  -1 -14  11       19.92       11.16      8.68 o 
   0 -14  11        2.24        6.36      8.20 o 
  -2 -13  11        0.65       -3.16      7.39 o 
  -1 -13  11       25.57       14.44      9.40 o 
   0 -13  11       22.94       27.94     10.26 o 
  -2 -12  11       52.94       55.39     11.46 o 
  -1 -12  11        6.83       10.21      7.98 o 
   0 -12  11       11.97        2.74      7.17 o 
   1 -12  11        0.86       10.87      8.04 o 
  -2 -11  11        2.14       -1.09      6.58 o 
  -1 -11  11       41.72       47.65     10.72 o 
   0 -11  11       20.74       13.55      8.66 o 
   1 -11  11       32.25       49.91     11.40 o 
  -3 -10  11       29.60       18.74      8.20 o 
  -2 -10  11       22.21       10.06      7.52 o 
  -1 -10  11       34.11       34.59      9.56 o 
   0 -10  11        8.57        5.08      6.66 o 
   1 -10  11        0.91       -5.50      5.79 o 
  -3  -9  11        3.25        0.81      6.71 o 
  -2  -9  11        2.46        4.58      6.71 o 
  -1  -9  11       26.74       32.90      9.31 o 
   0  -9  11       47.98       43.13     10.11 o 
   1  -9  11       43.98       56.59     11.31 o 
   2  -9  11       24.07       16.62      8.70 o 
  -3  -8  11       10.61       10.76      7.63 o 
  -2  -8  11       67.54       92.19     12.38 o 
  -1  -8  11       74.76       83.51     11.97 o 
   0  -8  11       12.17        6.46      6.64 o 
   1  -8  11        1.36        5.04      6.68 o 
   2  -8  11       10.49       11.31      8.33 o 
  -3  -7  11       14.23       16.75      7.56 o 
  -2  -7  11        0.16        0.00      5.90 o 
  -1  -7  11       34.47       48.68      9.86 o 
   0  -7  11       44.47       48.31      9.82 o 
   1  -7  11       40.62       36.54      9.65 o 
   2  -7  11       19.11       25.82      9.07 o 
  -3  -6  11       42.51       36.08      8.72 o 
  -2  -6  11      113.23      102.56     12.80 o 
  -1  -6  11      105.38      145.95     14.77 o 
   0  -6  11        3.55        8.07      6.12 o 
   1  -6  11       26.46       27.57      8.51 o 
   2  -6  11        0.91        1.67      6.36 o 
  -4  -5  11       31.28       27.03      9.21 o 
  -3  -5  11        6.89        6.20      6.73 o 
  -2  -5  11        1.55       -4.28      5.70 o 
  -1  -5  11       69.29       62.31     10.45 o 
   0  -5  11       64.60       70.12     10.98 o 
   1  -5  11        9.10       10.46      6.66 o 
   2  -5  11       35.99       40.18     10.10 o 
  -4  -4  11        5.87        9.10      7.63 o 
  -3  -4  11       72.29       66.02     10.57 o 
  -2  -4  11      122.76      139.14     14.49 o 
  -1  -4  11      141.65      128.22     13.90 o 
   0  -4  11       12.83       15.26      6.93 o 
   1  -4  11       27.71       30.58      8.64 o 
   2  -4  11        8.70        4.76      6.68 o 
  -4  -3  11       41.15       42.83     10.61 o 
  -3  -3  11       48.86       63.32      9.95 o 
  -2  -3  11       10.87       12.91      6.68 o 
  -1  -3  11       52.19       57.40      9.84 o 
   0  -3  11       77.03       65.71     10.56 o 
   1  -3  11       63.10       54.66     10.32 o 
   2  -3  11       11.72        6.99      7.04 o 
  -4  -2  11        0.15        5.48      7.50 o 
  -3  -2  11      124.48      130.55     10.13 o 
  -2  -2  11      163.88      161.23     15.19 o 
  -1  -2  11       87.59       80.62     11.13 o 
   0  -2  11        7.96        7.80      6.01 o 
   1  -2  11        0.92       -2.63      5.11 o 
   2  -2  11        7.91       16.61      7.67 o 
  -4  -1  11       43.25       33.80     10.34 o 
  -3  -1  11       51.26       59.85      7.51 o 
  -2  -1  11        2.42       -2.39      5.63 o 
  -1  -1  11       31.07       19.90      7.32 o 
   0  -1  11      179.78      178.75     16.26 o 
   1  -1  11      104.94      114.88     13.41 o 
   2  -1  11       24.06       38.84      9.34 o 
  -4   0  11        1.41        0.74      4.75 o 
  -3   0  11      120.68      132.80     10.22 o 
  -2   0  11      135.33      157.51     15.63 o 
  -1   0  11      152.66      140.12     14.55 o 
   0   0  11       20.01       27.13      8.00 o 
   1   0  11        1.49       -2.72      5.37 o 
   2   0  11        7.33        4.76      6.44 o 
  -4   1  11       43.25       51.75     15.55 o 
  -3   1  11       51.26       57.80      7.47 o 
  -2   1  11        2.42       -3.70      5.55 o 
  -1   1  11       31.07       30.22      8.74 o 
   0   1  11      179.78      203.71     17.20 o 
   1   1  11      104.95      119.43     13.35 o 
   2   1  11       24.06       15.37      7.60 o 
  -4   2  11        0.15       -2.61      5.87 o 
  -3   2  11      124.48      127.99     10.18 o 
  -2   2  11      163.88      175.32     16.09 o 
  -1   2  11       87.59       80.07     11.40 o 
   0   2  11        7.96       14.60      6.93 o 
   1   2  11        0.92       -1.31      5.15 o 
   2   2  11        7.91        8.40      6.38 o 
  -4   3  11       41.15       55.77      7.95 o 
  -3   3  11       48.86       31.81      6.37 o 
  -2   3  11       10.87        6.55      6.47 o 
  -1   3  11       52.19       37.88      9.23 o 
   0   3  11       77.03       54.51      9.84 o 
   1   3  11       63.10       65.47     10.56 o 
   2   3  11       11.72       28.30      8.50 o 
  -4   4  11        5.87        6.80      4.97 o 
  -3   4  11       72.29       76.21     11.79 o 
  -2   4  11      122.76      126.03     14.58 o 
  -1   4  11      141.65      121.52     14.01 o 
   0   4  11       12.83       16.20      7.08 o 
   1   4  11       27.71       29.88      8.57 o 
   2   4  11        8.70        2.68      6.27 o 
  -4   5  11       31.28       21.24      6.46 o 
  -3   5  11        6.89        0.70      6.33 o 
  -2   5  11        1.55        2.41      6.42 o 
  -1   5  11       69.29       55.80     10.57 o 
   0   5  11       64.60       79.54     11.81 o 
   1   5  11        9.10       -1.01      6.05 o 
   2   5  11       35.99       48.09      9.78 o 
  -4   6  11        4.77       11.09      5.74 o 
  -3   6  11       42.51       34.15      9.69 o 
  -2   6  11      113.23      105.80     14.09 o 
  -1   6  11      105.38      104.59     13.81 o 
   0   6  11        3.55        8.18      6.36 o 
   1   6  11       26.46       30.09      8.77 o 
  -4   7  11        9.08        3.77      7.15 o 
  -3   7  11       14.23        9.80      7.61 o 
  -2   7  11        0.16        8.26      7.39 o 
  -1   7  11       34.47       24.88      9.32 o 
   0   7  11       44.47       42.68     10.02 o 
   1   7  11       40.62       42.61      9.93 o 
  -4   8  11        1.94        5.30      8.07 o 
  -3   8  11       10.61        8.42      7.47 o 
  -2   8  11       67.54       63.74     12.32 o 
  -1   8  11       74.76       56.53     11.73 o 
   0   8  11       12.17       24.22      8.85 o 
   1   8  11        1.36       -5.61      5.66 o 
  -3   9  11        3.25       17.08      8.15 o 
  -2   9  11        2.46        5.90      7.69 o 
  -1   9  11       26.74       16.13      8.81 o 
   0   9  11       47.98       50.26     10.94 o 
   1   9  11       43.98       42.54     10.13 o 
  -3  10  11       29.60       13.46      8.05 o 
  -2  10  11       22.21       12.65      7.54 o 
  -1  10  11       34.11       30.05      9.51 o 
   0  10  11        8.57        4.23      7.58 o 
   1  10  11        0.91       -1.88      7.08 o 
  -3  11  11       19.75       14.79      8.61 o 
  -2  11  11        2.14       -3.27      6.60 o 
  -1  11  11       41.72       44.74     11.09 o 
   0  11  11       20.75       12.51      8.29 o 
   1  11  11       32.25       35.24     10.67 o 
  -3  12  11       23.82       13.46      8.29 o 
  -2  12  11       52.94       44.36     11.29 o 
  -1  12  11        6.83        7.61      8.02 o 
   0  12  11       11.97        4.86      8.35 o 
   1  12  11        0.86       -5.96      5.96 o 
  -2  13  11        0.65        0.20      6.60 o 
  -1  13  11       25.57       19.51      8.94 o 
   0  13  11       22.94       34.02     10.65 o 
  -1  14  11       19.92       19.20      9.43 o 
   0  14  11        2.24       -3.27      7.63 o 
  -1 -11  12       11.55       -5.94      6.34 o 
  -2 -10  12       34.33       38.60     10.43 o 
  -1 -10  12       53.14       44.36     10.74 o 
   0 -10  12        7.47       14.84      9.16 o 
  -2  -9  12        2.71        0.35      6.60 o 
  -1  -9  12        4.73        7.43      7.52 o 
   0  -9  12       44.14       32.18     10.02 o 
  -3  -8  12        8.48        3.70      7.45 o 
  -2  -8  12       43.70       28.69      9.31 o 
  -1  -8  12       53.77       47.54     10.54 o 
   0  -8  12        5.13        5.85      7.12 o 
   1  -8  12        3.09        7.41      7.26 o 
  -3  -7  12        7.09       13.24      7.78 o 
  -2  -7  12        0.20       -3.60      6.75 o 
  -1  -7  12       11.38       18.96      8.26 o 
   0  -7  12       42.05       35.25      9.38 o 
   1  -7  12       12.90       16.83      8.46 o 
  -3  -6  12       14.91       17.80      8.28 o 
  -2  -6  12       56.42       51.25     10.63 o 
  -1  -6  12       37.23       36.50      9.60 o 
   0  -6  12        5.79       25.01      8.63 o 
   1  -6  12        3.65       -3.86      5.87 o 
  -3  -5  12        8.06       -4.49      6.22 o 
  -2  -5  12        3.82        2.13      6.25 o 
  -1  -5  12        6.36        8.74      6.82 o 
   0  -5  12       45.74       41.53      9.75 o 
   1  -5  12       27.57       31.37      9.21 o 
  -3  -4  12        8.77        8.75      6.90 o 
  -2  -4  12       37.66       37.98      9.58 o 
  -1  -4  12       62.17       48.59     10.43 o 
   0  -4  12       25.67       17.51      7.94 o 
   1  -4  12        2.09       -5.79      5.79 o 
  -3  -3  12        9.89       13.31      7.65 o 
  -2  -3  12        6.34       12.05      6.88 o 
  -1  -3  12       14.25        7.80      6.55 o 
   0  -3  12       54.79       53.90     10.41 o 
   1  -3  12       62.63       62.12     11.51 o 
   2  -3  12       20.20       19.77      8.48 o 
  -4  -2  12        6.33       -2.08      6.68 o 
  -3  -2  12       11.89       20.60      8.26 o 
  -2  -2  12       73.71       75.95     11.14 o 
  -1  -2  12       36.60       29.53      8.79 o 
   0  -2  12       29.62       32.92      9.14 o 
   1  -2  12        3.18       11.18      6.66 o 
   2  -2  12       12.58        0.04      7.10 o 
  -4  -1  12        7.02        7.14      7.94 o 
  -3  -1  12       57.21       65.19     11.27 o 
  -2  -1  12        3.55        7.43      6.80 o 
  -1  -1  12       48.75       44.32      9.69 o 
   0  -1  12       81.03       70.10     11.27 o 
   1  -1  12       32.45       47.56     10.19 o 
   2  -1  12       11.42       12.89      7.98 o 
  -4   0  12        0.45        4.28      5.38 o 
  -3   0  12        9.49        9.80      7.28 o 
  -2   0  12       91.15       91.68     12.67 o 
  -1   0  12       21.91       14.07      7.48 o 
   0   0  12       21.31       18.41      7.54 o 
   1   0  12        2.04       -2.87      5.26 o 
   2   0  12       12.48       26.59      9.21 o 
  -4   1  12        7.02        2.61      5.33 o 
  -3   1  12       57.21       53.22      7.52 o 
  -2   1  12        3.55        6.34      6.71 o 
  -1   1  12       48.75       42.70      9.64 o 
   0   1  12       81.03       66.44     11.11 o 
   1   1  12       32.45       23.08      8.31 o 
   2   1  12       11.42       10.80      7.37 o 
  -4   2  12        6.33       11.29      5.75 o 
  -3   2  12       11.89        4.76      7.16 o 
  -2   2  12       73.71       56.66     10.72 o 
  -1   2  12       36.60       41.25      9.32 o 
   0   2  12       29.62       35.44      9.05 o 
   1   2  12        3.18        1.95      6.55 o 
   2   2  12       12.58       12.23      7.74 o 
  -3   3  12        9.89        6.56      5.19 o 
  -2   3  12        6.34        5.81      6.97 o 
  -1   3  12       14.25       18.54      7.76 o 
   0   3  12       54.79       55.54     10.56 o 
   1   3  12       62.63       63.54     11.18 o 
   2   3  12       20.20       34.04      9.56 o 
  -3   4  12        8.77       13.31      7.87 o 
  -2   4  12       37.66       21.46      8.42 o 
  -1   4  12       62.17       73.05     11.70 o 
   0   4  12       25.67       24.51      8.39 o 
   1   4  12        2.09        1.38      5.83 o 
  -3   5  12        8.06       12.34      7.71 o 
  -2   5  12        3.82        6.82      7.15 o 
  -1   5  12        6.36       14.38      7.80 o 
   0   5  12       45.74       38.03      9.97 o 
   1   5  12       27.57       37.17      9.67 o 
  -3   6  12       14.91        4.97      7.15 o 
  -2   6  12       56.42       53.13     11.35 o 
  -1   6  12       37.23       36.65      9.91 o 
   0   6  12        5.79        5.74      6.80 o 
   1   6  12        3.65        6.31      6.82 o 
  -3   7  12        7.09        5.26      8.04 o 
  -2   7  12        0.20        0.55      7.12 o 
  -1   7  12       11.38        3.18      6.97 o 
   0   7  12       42.05       54.66     11.29 o 
   1   7  12       12.90       11.59      7.80 o 
  -3   8  12        8.48        6.12      7.74 o 
  -2   8  12       43.70       24.92     10.10 o 
  -1   8  12       53.77       46.73     11.18 o 
   0   8  12        5.13       10.19      7.78 o 
   1   8  12        3.09       -2.00      6.62 o 
  -2   9  12        2.71       -3.27      7.15 o 
  -1   9  12        4.73       -3.27      6.22 o 
   0   9  12       44.14       31.96     10.63 o 
  -2  10  12       34.33       27.48     10.57 o 
  -1  10  12       53.14       19.35      9.38 o 
   0  10  12        7.47        8.55      8.13 o 
  -1  11  12       11.55       21.31     10.02 o 
  -1  -6  13       47.00       33.25      9.93 o 
  -2  -5  13       13.42        5.66      7.39 o 
  -1  -5  13        3.57       10.78      8.11 o 
   0  -5  13       19.80       30.03      9.05 o 
  -2  -4  13       21.41       17.47      8.29 o 
  -1  -4  13       23.56       21.94      8.53 o 
   0  -4  13        9.36        2.63      7.04 o 
  -2  -3  13        9.78       15.71      8.11 o 
  -1  -3  13        6.00        1.99      6.53 o 
   0  -3  13        7.21        2.52      6.11 o 
  -2  -2  13        4.33        3.90      6.90 o 
  -1  -2  13       26.21       32.20      9.58 o 
   0  -2  13        4.05        6.12      6.57 o 
  -2  -1  13        2.30       -0.68      6.25 o 
  -1  -1  13        0.13        0.97      6.64 o 
   0  -1  13        8.34        7.15      6.27 o 
  -2   0  13        0.53       -0.90      6.42 o 
  -1   0  13       13.29       19.00      8.29 o 
   0   0  13       30.65       27.99      9.03 o 
  -2   1  13        2.30        6.11      7.67 o 
  -1   1  13        0.13        3.60      6.71 o 
   0   1  13        8.34       11.90      7.04 o 
  -2   2  13        4.33        7.74      7.74 o 
  -1   2  13       26.21       32.07      9.49 o 
   0   2  13        4.05        8.63      7.63 o 
  -2   3  13        9.78        0.31      7.06 o 
  -1   3  13        6.00        9.60      7.50 o 
   0   3  13        7.21        1.62      6.60 o 
  -2   4  13       21.41       15.21      8.35 o 
  -1   4  13       23.56       29.50      9.34 o 
   0   4  13        9.36        6.29      7.12 o 
  -2   5  13       13.42       30.75     10.52 o 
  -1   5  13        3.57       -1.73      6.36 o 
   0   5  13       19.80       13.20      8.24 o 
  -1   6  13       47.00       36.28     10.08 o 
                                                 
